# Supplementary material for: Gene transcript fusions are associated with clinical outcomes and molecular groups of meningiomas
Source: Acta Neuropathol. 2024 Mar 20;147(1):57. doi: 10.1007/s00401-024-02708-y (PMC10954959; doi:10.1007/s00401-024-02708-y)
Supplement: Supplementary file 1 — Supplementary file1 (XLSX 6862 KB) [file 401_2024_2708_MOESM1_ESM.xlsx]

## Sheet: SupplementaryTable1
Supplementary Table 1. Arriba results.
FusionName	SampleCount	Samples
PCDHGB2--PCDHGA8	185	QM1, QM100, QM102, QM103, QM104, QM105, QM106, QM107, QM108, QM109, QM11, QM110, QM113, QM118, QM119, QM124, QM127, QM129, QM13, QM131, QM133, QM137, QM14, QM140, QM141, QM142, QM15, QM153, QM154, QM155, QM157, QM158, QM16, QM160, QM161, QM162, QM163, QM164, QM168, QM17, QM170, QM171, QM172, QM174, QM177, QM181, QM182, QM183, QM187, QM188, QM19, QM192, QM193, QM195, QM197, QM198, QM199, QM2, QM20…
PCDHGB2--PCDHGA10	183	QM1, QM100, QM102, QM103, QM104, QM105, QM106, QM107, QM108, QM109, QM11, QM110, QM113, QM118, QM119, QM124, QM127, QM129, QM13, QM131, QM133, QM137, QM14, QM140, QM141, QM142, QM15, QM153, QM154, QM155, QM157, QM158, QM16, QM160, QM161, QM162, QM163, QM164, QM168, QM17, QM170, QM171, QM172, QM174, QM177, QM181, QM182, QM183, QM187, QM188, QM19, QM192, QM193, QM195, QM197, QM198, QM199, QM2, QM20…
PCDHGB2--PCDHGA11	183	QM1, QM100, QM102, QM103, QM104, QM105, QM106, QM107, QM108, QM109, QM11, QM110, QM113, QM118, QM119, QM124, QM127, QM129, QM13, QM131, QM133, QM137, QM14, QM140, QM141, QM142, QM15, QM153, QM154, QM155, QM157, QM158, QM16, QM160, QM161, QM162, QM163, QM164, QM168, QM17, QM170, QM171, QM172, QM174, QM177, QM181, QM182, QM183, QM187, QM188, QM19, QM192, QM193, QM195, QM197, QM198, QM199, QM2, QM20…
PCDHGB2--PCDHGB6	183	QM1, QM100, QM102, QM103, QM104, QM105, QM106, QM107, QM108, QM109, QM11, QM110, QM113, QM118, QM119, QM124, QM127, QM129, QM13, QM131, QM133, QM137, QM14, QM140, QM141, QM142, QM15, QM153, QM154, QM155, QM157, QM158, QM16, QM160, QM161, QM162, QM163, QM164, QM168, QM17, QM170, QM171, QM172, QM174, QM177, QM181, QM182, QM183, QM187, QM188, QM19, QM192, QM193, QM195, QM197, QM198, QM199, QM2, QM20…
PCDHGB2--PCDHGC4	180	QM1, QM100, QM102, QM103, QM104, QM105, QM106, QM107, QM108, QM109, QM11, QM110, QM113, QM118, QM119, QM124, QM127, QM129, QM13, QM131, QM133, QM137, QM14, QM140, QM141, QM142, QM15, QM153, QM154, QM155, QM157, QM158, QM16, QM160, QM161, QM162, QM163, QM164, QM168, QM17, QM170, QM171, QM172, QM174, QM177, QM181, QM182, QM183, QM19, QM192, QM193, QM195, QM197, QM198, QM199, QM2, QM20, QM202, QM203…
PCDHGB2--PCDHGC5	180	QM1, QM100, QM102, QM103, QM104, QM105, QM106, QM107, QM108, QM109, QM11, QM110, QM113, QM118, QM119, QM124, QM127, QM129, QM13, QM131, QM133, QM137, QM14, QM140, QM141, QM142, QM15, QM153, QM154, QM155, QM157, QM158, QM16, QM160, QM161, QM162, QM163, QM164, QM168, QM17, QM170, QM171, QM172, QM174, QM177, QM181, QM182, QM183, QM19, QM192, QM193, QM195, QM197, QM198, QM199, QM2, QM20, QM202, QM203…
PCDHGB2--PCDHGA12	179	QM1, QM100, QM102, QM103, QM104, QM105, QM106, QM107, QM108, QM109, QM11, QM110, QM113, QM118, QM119, QM124, QM127, QM129, QM13, QM131, QM133, QM137, QM14, QM140, QM141, QM142, QM15, QM153, QM154, QM155, QM157, QM158, QM16, QM160, QM161, QM162, QM163, QM164, QM168, QM17, QM170, QM171, QM172, QM174, QM177, QM181, QM182, QM183, QM19, QM192, QM195, QM197, QM198, QM199, QM2, QM20, QM202, QM203, QM205…
PCDHGB2--PCDHGA9	179	QM1, QM100, QM102, QM103, QM105, QM106, QM107, QM108, QM109, QM11, QM110, QM113, QM118, QM119, QM124, QM127, QM129, QM13, QM131, QM133, QM137, QM14, QM140, QM141, QM142, QM15, QM153, QM154, QM155, QM157, QM158, QM16, QM160, QM161, QM162, QM163, QM164, QM168, QM17, QM170, QM171, QM172, QM174, QM177, QM181, QM182, QM183, QM19, QM192, QM193, QM195, QM197, QM198, QM199, QM2, QM20, QM202, QM203, QM205…
PCDHGB2--PCDHGB7	178	QM1, QM100, QM102, QM103, QM104, QM105, QM106, QM107, QM108, QM109, QM11, QM110, QM113, QM118, QM119, QM124, QM127, QM129, QM13, QM131, QM133, QM137, QM14, QM140, QM141, QM142, QM15, QM153, QM154, QM155, QM157, QM158, QM16, QM160, QM161, QM162, QM163, QM164, QM168, QM17, QM170, QM171, QM172, QM174, QM177, QM181, QM182, QM183, QM19, QM192, QM195, QM197, QM198, QM199, QM2, QM20, QM202, QM203, QM205…
PCDHGB2--PCDHGC3	178	QM1, QM100, QM102, QM103, QM105, QM106, QM107, QM108, QM109, QM11, QM110, QM113, QM118, QM119, QM124, QM127, QM129, QM13, QM131, QM133, QM137, QM14, QM140, QM141, QM142, QM15, QM153, QM154, QM155, QM157, QM158, QM16, QM160, QM161, QM162, QM163, QM164, QM168, QM17, QM170, QM171, QM172, QM174, QM177, QM181, QM182, QM183, QM19, QM192, QM195, QM197, QM198, QM199, QM2, QM20, QM202, QM203, QM205, QM206…
PCDHGA2--PCDHGA10	146	QM1, QM100, QM102, QM103, QM104, QM105, QM106, QM108, QM109, QM11, QM113, QM119, QM131, QM133, QM138, QM14, QM140, QM155, QM157, QM16, QM160, QM161, QM162, QM163, QM164, QM168, QM17, QM170, QM172, QM177, QM179, QM19, QM192, QM195, QM197, QM198, QM199, QM2, QM20, QM202, QM203, QM205, QM206, QM21, QM211, QM212, QM213, QM214, QM218, QM220, QM225, QM226, QM227, QM23, QM231, QM235, QM236, QM238, QM24,…
PCDHGA2--PCDHGA11	146	QM1, QM100, QM102, QM103, QM104, QM105, QM106, QM108, QM109, QM11, QM113, QM119, QM131, QM133, QM138, QM14, QM140, QM155, QM157, QM16, QM160, QM161, QM162, QM163, QM164, QM168, QM17, QM170, QM172, QM177, QM179, QM19, QM192, QM195, QM197, QM198, QM199, QM2, QM20, QM202, QM203, QM205, QM206, QM21, QM211, QM212, QM213, QM214, QM218, QM220, QM225, QM226, QM227, QM23, QM231, QM235, QM236, QM238, QM24,…
PCDHGA2--PCDHGA8	146	QM1, QM100, QM102, QM103, QM104, QM105, QM106, QM108, QM109, QM11, QM113, QM119, QM131, QM133, QM138, QM14, QM140, QM155, QM157, QM16, QM160, QM161, QM162, QM163, QM164, QM168, QM17, QM170, QM172, QM177, QM179, QM19, QM192, QM195, QM197, QM198, QM199, QM2, QM20, QM202, QM203, QM205, QM206, QM21, QM211, QM212, QM213, QM214, QM218, QM220, QM225, QM226, QM227, QM23, QM231, QM235, QM236, QM238, QM24,…
PCDHGA2--PCDHGB6	146	QM1, QM100, QM102, QM103, QM104, QM105, QM106, QM108, QM109, QM11, QM113, QM119, QM131, QM133, QM138, QM14, QM140, QM155, QM157, QM16, QM160, QM161, QM162, QM163, QM164, QM168, QM17, QM170, QM172, QM177, QM179, QM19, QM192, QM195, QM197, QM198, QM199, QM2, QM20, QM202, QM203, QM205, QM206, QM21, QM211, QM212, QM213, QM214, QM218, QM220, QM225, QM226, QM227, QM23, QM231, QM235, QM236, QM238, QM24,…
PCDHGA2--PCDHGC4	145	QM1, QM100, QM102, QM103, QM104, QM105, QM106, QM108, QM109, QM11, QM113, QM119, QM131, QM133, QM138, QM14, QM140, QM155, QM157, QM16, QM160, QM161, QM162, QM163, QM164, QM168, QM17, QM170, QM172, QM177, QM179, QM19, QM192, QM195, QM197, QM198, QM199, QM2, QM20, QM202, QM203, QM205, QM206, QM21, QM211, QM212, QM213, QM214, QM218, QM220, QM225, QM226, QM227, QM23, QM231, QM235, QM236, QM238, QM24,…
PCDHGA2--PCDHGC5	145	QM1, QM100, QM102, QM103, QM104, QM105, QM106, QM108, QM109, QM11, QM113, QM119, QM131, QM133, QM138, QM14, QM140, QM155, QM157, QM16, QM160, QM161, QM162, QM163, QM164, QM168, QM17, QM170, QM172, QM177, QM179, QM19, QM192, QM195, QM197, QM198, QM199, QM2, QM20, QM202, QM203, QM205, QM206, QM21, QM211, QM212, QM213, QM214, QM218, QM220, QM225, QM226, QM227, QM23, QM231, QM235, QM236, QM238, QM24,…
PCDHGA2--PCDHGC3	144	QM1, QM100, QM102, QM103, QM104, QM105, QM106, QM108, QM109, QM11, QM113, QM119, QM131, QM133, QM138, QM14, QM140, QM155, QM157, QM16, QM160, QM161, QM162, QM163, QM164, QM168, QM17, QM170, QM172, QM177, QM179, QM19, QM192, QM195, QM197, QM198, QM199, QM2, QM20, QM202, QM203, QM205, QM206, QM21, QM211, QM212, QM213, QM214, QM218, QM220, QM225, QM226, QM227, QM23, QM231, QM235, QM236, QM238, QM24,…
PCDHGA2--PCDHGA12	143	QM1, QM100, QM102, QM103, QM104, QM105, QM106, QM108, QM109, QM11, QM113, QM119, QM131, QM133, QM138, QM14, QM140, QM155, QM157, QM16, QM160, QM161, QM162, QM163, QM164, QM168, QM17, QM170, QM172, QM177, QM179, QM19, QM192, QM195, QM197, QM198, QM199, QM2, QM20, QM202, QM203, QM205, QM206, QM21, QM211, QM212, QM213, QM214, QM218, QM220, QM225, QM226, QM227, QM23, QM231, QM235, QM236, QM238, QM24,…
PCDHGA2--PCDHGA9	143	QM1, QM100, QM102, QM103, QM104, QM105, QM106, QM108, QM109, QM11, QM113, QM119, QM131, QM133, QM138, QM14, QM140, QM155, QM157, QM16, QM160, QM161, QM162, QM163, QM164, QM168, QM17, QM170, QM172, QM177, QM179, QM19, QM192, QM195, QM197, QM198, QM199, QM2, QM20, QM202, QM203, QM205, QM206, QM21, QM211, QM212, QM213, QM214, QM218, QM220, QM225, QM226, QM227, QM23, QM231, QM235, QM236, QM238, QM24,…
PCDHGA2--PCDHGB7	143	QM1, QM100, QM102, QM103, QM104, QM105, QM106, QM108, QM109, QM11, QM113, QM119, QM131, QM133, QM138, QM14, QM140, QM155, QM157, QM16, QM160, QM161, QM162, QM163, QM164, QM168, QM17, QM170, QM172, QM177, QM179, QM19, QM192, QM195, QM197, QM198, QM199, QM2, QM20, QM202, QM203, QM205, QM206, QM21, QM211, QM212, QM213, QM214, QM218, QM220, QM225, QM226, QM227, QM23, QM231, QM235, QM236, QM238, QM24,…
PCDHGA6--PCDHGA10	137	QM1, QM100, QM102, QM103, QM104, QM105, QM106, QM107, QM108, QM109, QM11, QM113, QM127, QM131, QM133, QM14, QM140, QM142, QM154, QM155, QM157, QM158, QM16, QM161, QM162, QM163, QM164, QM168, QM17, QM170, QM172, QM177, QM179, QM183, QM19, QM192, QM198, QM199, QM2, QM206, QM207, QM21, QM211, QM212, QM213, QM214, QM218, QM226, QM227, QM236, QM239, QM24, QM240, QM245, QM249, QM253, QM254, QM256, QM26…
PCDHGA6--PCDHGA8	137	QM1, QM100, QM102, QM103, QM104, QM105, QM106, QM107, QM108, QM109, QM11, QM113, QM127, QM131, QM133, QM14, QM140, QM142, QM154, QM155, QM157, QM158, QM16, QM161, QM162, QM163, QM164, QM168, QM17, QM170, QM172, QM177, QM179, QM183, QM19, QM192, QM198, QM199, QM2, QM206, QM207, QM21, QM211, QM212, QM213, QM214, QM218, QM226, QM227, QM236, QM239, QM24, QM240, QM245, QM249, QM253, QM254, QM256, QM26…
PCDHGA6--PCDHGB6	137	QM1, QM100, QM102, QM103, QM104, QM105, QM106, QM107, QM108, QM109, QM11, QM113, QM127, QM131, QM133, QM14, QM140, QM142, QM154, QM155, QM157, QM158, QM16, QM161, QM162, QM163, QM164, QM168, QM17, QM170, QM172, QM177, QM179, QM183, QM19, QM192, QM198, QM199, QM2, QM206, QM207, QM21, QM211, QM212, QM213, QM214, QM218, QM226, QM227, QM236, QM239, QM24, QM240, QM245, QM249, QM253, QM254, QM256, QM26…
PCDHGA4--PCDHGA8	136	QM1, QM100, QM102, QM103, QM105, QM106, QM108, QM109, QM11, QM110, QM112, QM118, QM119, QM127, QM13, QM131, QM139, QM14, QM140, QM142, QM153, QM155, QM157, QM158, QM16, QM160, QM161, QM162, QM163, QM164, QM168, QM17, QM177, QM179, QM183, QM187, QM19, QM195, QM198, QM199, QM2, QM20, QM206, QM21, QM211, QM212, QM213, QM214, QM218, QM226, QM227, QM229, QM23, QM235, QM239, QM24, QM245, QM253, QM255, …
PCDHGA6--PCDHGA11	136	QM1, QM100, QM102, QM103, QM104, QM105, QM106, QM107, QM108, QM109, QM11, QM113, QM127, QM131, QM133, QM14, QM140, QM142, QM154, QM155, QM157, QM158, QM16, QM161, QM162, QM163, QM164, QM168, QM17, QM170, QM172, QM177, QM179, QM183, QM19, QM192, QM198, QM2, QM206, QM207, QM21, QM211, QM212, QM213, QM214, QM218, QM226, QM227, QM236, QM239, QM24, QM240, QM245, QM249, QM253, QM254, QM256, QM26, QM264…
PCDHGA6--PCDHGC5	136	QM1, QM100, QM102, QM103, QM104, QM105, QM106, QM107, QM108, QM109, QM11, QM113, QM127, QM131, QM133, QM14, QM140, QM142, QM154, QM155, QM157, QM158, QM16, QM161, QM162, QM163, QM164, QM168, QM17, QM170, QM172, QM177, QM179, QM183, QM19, QM192, QM198, QM2, QM206, QM207, QM21, QM211, QM212, QM213, QM214, QM218, QM226, QM227, QM236, QM239, QM24, QM240, QM245, QM249, QM253, QM254, QM256, QM26, QM264…
PCDHGA6--PCDHGA12	135	QM1, QM100, QM102, QM103, QM105, QM106, QM107, QM108, QM109, QM11, QM113, QM127, QM131, QM133, QM14, QM140, QM142, QM154, QM155, QM157, QM158, QM16, QM161, QM162, QM163, QM164, QM168, QM17, QM170, QM172, QM177, QM179, QM183, QM19, QM192, QM198, QM2, QM206, QM207, QM21, QM211, QM212, QM213, QM214, QM218, QM226, QM227, QM236, QM239, QM24, QM240, QM245, QM249, QM253, QM254, QM256, QM26, QM264, QM267…
PCDHGA6--PCDHGA9	135	QM1, QM100, QM102, QM103, QM105, QM106, QM107, QM108, QM109, QM11, QM113, QM127, QM131, QM133, QM14, QM140, QM142, QM154, QM155, QM157, QM158, QM16, QM161, QM162, QM163, QM164, QM168, QM17, QM170, QM172, QM177, QM179, QM183, QM19, QM192, QM198, QM2, QM206, QM207, QM21, QM211, QM212, QM213, QM214, QM218, QM226, QM227, QM236, QM239, QM24, QM240, QM245, QM249, QM253, QM254, QM256, QM26, QM264, QM267…
PCDHGA6--PCDHGB7	135	QM1, QM100, QM102, QM103, QM105, QM106, QM107, QM108, QM109, QM11, QM113, QM127, QM131, QM133, QM14, QM140, QM142, QM154, QM155, QM157, QM158, QM16, QM161, QM162, QM163, QM164, QM168, QM17, QM170, QM172, QM177, QM179, QM183, QM19, QM192, QM198, QM2, QM206, QM207, QM21, QM211, QM212, QM213, QM214, QM218, QM226, QM227, QM236, QM239, QM24, QM240, QM245, QM249, QM253, QM254, QM256, QM26, QM264, QM267…
PCDHGA6--PCDHGC4	135	QM1, QM100, QM102, QM103, QM105, QM106, QM107, QM108, QM109, QM11, QM113, QM127, QM131, QM133, QM14, QM140, QM142, QM154, QM155, QM157, QM158, QM16, QM161, QM162, QM163, QM164, QM168, QM17, QM170, QM172, QM177, QM179, QM183, QM19, QM192, QM198, QM2, QM206, QM207, QM21, QM211, QM212, QM213, QM214, QM218, QM226, QM227, QM236, QM239, QM24, QM240, QM245, QM249, QM253, QM254, QM256, QM26, QM264, QM267…
PCDHGA4--PCDHGA10	134	QM1, QM100, QM102, QM103, QM105, QM106, QM108, QM109, QM11, QM110, QM112, QM118, QM119, QM127, QM13, QM131, QM139, QM14, QM140, QM142, QM153, QM155, QM157, QM158, QM16, QM160, QM161, QM162, QM163, QM164, QM168, QM17, QM177, QM179, QM183, QM187, QM19, QM195, QM198, QM199, QM2, QM20, QM206, QM21, QM211, QM212, QM213, QM214, QM218, QM226, QM227, QM229, QM23, QM235, QM239, QM24, QM245, QM255, QM258, …
PCDHGA4--PCDHGB6	134	QM1, QM100, QM102, QM103, QM105, QM106, QM108, QM109, QM11, QM110, QM112, QM118, QM119, QM127, QM13, QM131, QM139, QM14, QM140, QM142, QM153, QM155, QM157, QM158, QM16, QM160, QM161, QM162, QM163, QM164, QM168, QM17, QM177, QM179, QM183, QM187, QM19, QM195, QM198, QM199, QM2, QM20, QM206, QM21, QM211, QM212, QM213, QM214, QM218, QM226, QM227, QM229, QM23, QM235, QM239, QM24, QM245, QM255, QM258, …
PCDHGA4--PCDHGA11	133	QM1, QM100, QM102, QM103, QM105, QM106, QM108, QM109, QM11, QM110, QM112, QM118, QM119, QM127, QM13, QM131, QM139, QM14, QM140, QM142, QM153, QM155, QM157, QM158, QM16, QM160, QM161, QM162, QM163, QM164, QM168, QM17, QM177, QM179, QM183, QM187, QM19, QM195, QM198, QM199, QM2, QM20, QM206, QM21, QM211, QM212, QM213, QM214, QM218, QM226, QM227, QM229, QM23, QM235, QM239, QM24, QM245, QM255, QM258, …
PCDHGA6--PCDHGC3	133	QM1, QM100, QM102, QM103, QM105, QM106, QM107, QM108, QM109, QM11, QM113, QM127, QM131, QM133, QM14, QM140, QM142, QM154, QM155, QM157, QM158, QM16, QM161, QM162, QM163, QM164, QM168, QM17, QM170, QM172, QM177, QM179, QM183, QM19, QM192, QM198, QM2, QM206, QM207, QM21, QM211, QM212, QM213, QM214, QM218, QM226, QM227, QM236, QM239, QM24, QM240, QM249, QM253, QM254, QM256, QM26, QM264, QM267, QM268…
PCDHGA4--PCDHGA9	130	QM1, QM100, QM102, QM103, QM105, QM106, QM108, QM109, QM11, QM110, QM112, QM118, QM119, QM127, QM13, QM131, QM139, QM14, QM140, QM142, QM153, QM155, QM157, QM158, QM16, QM160, QM161, QM162, QM163, QM164, QM168, QM17, QM177, QM179, QM183, QM19, QM195, QM198, QM199, QM2, QM20, QM206, QM21, QM211, QM212, QM213, QM214, QM218, QM226, QM227, QM229, QM23, QM235, QM24, QM245, QM255, QM258, QM26, QM267, Q…
PCDHGA4--PCDHGC4	130	QM1, QM100, QM102, QM103, QM105, QM106, QM108, QM109, QM11, QM110, QM112, QM118, QM119, QM127, QM13, QM131, QM139, QM14, QM140, QM142, QM153, QM155, QM157, QM158, QM16, QM160, QM161, QM162, QM163, QM164, QM168, QM17, QM177, QM179, QM183, QM19, QM195, QM198, QM199, QM2, QM20, QM206, QM21, QM211, QM212, QM213, QM214, QM218, QM226, QM227, QM229, QM23, QM235, QM24, QM245, QM255, QM258, QM26, QM267, Q…
PCDHGA4--PCDHGC5	130	QM1, QM100, QM102, QM103, QM105, QM106, QM108, QM109, QM11, QM110, QM112, QM118, QM119, QM127, QM13, QM131, QM139, QM14, QM140, QM142, QM153, QM155, QM157, QM158, QM16, QM160, QM161, QM162, QM163, QM164, QM168, QM17, QM177, QM179, QM183, QM19, QM195, QM198, QM199, QM2, QM20, QM206, QM21, QM211, QM212, QM213, QM214, QM218, QM226, QM227, QM229, QM23, QM235, QM24, QM245, QM255, QM258, QM26, QM267, Q…
PCDHGA4--PCDHGA12	129	QM1, QM100, QM102, QM103, QM105, QM106, QM108, QM109, QM11, QM110, QM112, QM118, QM119, QM127, QM13, QM131, QM139, QM14, QM140, QM142, QM153, QM155, QM157, QM158, QM16, QM160, QM161, QM162, QM163, QM164, QM168, QM17, QM177, QM179, QM183, QM19, QM195, QM198, QM199, QM2, QM20, QM206, QM21, QM211, QM212, QM213, QM214, QM218, QM226, QM227, QM229, QM23, QM235, QM24, QM245, QM255, QM258, QM26, QM267, Q…
PCDHGA4--PCDHGB7	129	QM1, QM100, QM102, QM103, QM105, QM106, QM108, QM109, QM11, QM110, QM112, QM118, QM119, QM127, QM13, QM131, QM139, QM14, QM140, QM142, QM153, QM155, QM157, QM158, QM16, QM160, QM161, QM162, QM163, QM164, QM168, QM17, QM177, QM179, QM183, QM19, QM195, QM198, QM199, QM2, QM20, QM206, QM21, QM211, QM212, QM213, QM214, QM218, QM226, QM227, QM229, QM23, QM235, QM24, QM245, QM255, QM258, QM26, QM267, Q…
PCDHGA4--PCDHGC3	128	QM1, QM100, QM103, QM105, QM106, QM108, QM109, QM11, QM110, QM112, QM118, QM119, QM127, QM13, QM131, QM139, QM14, QM140, QM142, QM153, QM155, QM157, QM158, QM16, QM160, QM161, QM162, QM163, QM164, QM168, QM17, QM177, QM179, QM183, QM19, QM195, QM198, QM199, QM2, QM20, QM206, QM21, QM211, QM212, QM213, QM214, QM218, QM226, QM227, QM229, QM23, QM235, QM24, QM245, QM255, QM258, QM26, QM267, QM270, Q…
AC092807.3--DDAH1	110	QM1, QM100, QM102, QM103, QM105, QM106, QM11, QM113, QM119, QM13, QM131, QM133, QM137, QM138, QM139, QM14, QM140, QM142, QM155, QM16, QM161, QM163, QM164, QM169, QM17, QM172, QM177, QM179, QM187, QM188, QM192, QM199, QM2, QM20, QM205, QM206, QM21, QM212, QM214, QM225, QM23, QM235, QM236, QM239, QM248, QM25, QM258, QM26, QM260, QM267, QM27, QM280, QM285, QM3, QM30, QM304, QM316, QM32, QM321, QM322…
PCDHA10--PCDHA13	106	QM100, QM102, QM104, QM106, QM11, QM113, QM12, QM127, QM13, QM131, QM133, QM137, QM138, QM14, QM142, QM155, QM16, QM160, QM163, QM164, QM17, QM170, QM179, QM183, QM19, QM198, QM199, QM2, QM20, QM203, QM205, QM206, QM207, QM21, QM213, QM218, QM220, QM225, QM228, QM229, QM23, QM236, QM239, QM240, QM245, QM25, QM250, QM253, QM254, QM256, QM26, QM264, QM267, QM268, QM271, QM272, QM273, QM274, QM28, Q…
PCDHA10--PCDHAC1	106	QM100, QM102, QM104, QM106, QM11, QM113, QM12, QM127, QM13, QM131, QM133, QM137, QM138, QM14, QM142, QM155, QM16, QM160, QM163, QM164, QM17, QM170, QM179, QM183, QM19, QM198, QM199, QM2, QM20, QM203, QM205, QM206, QM207, QM21, QM213, QM218, QM220, QM225, QM228, QM229, QM23, QM236, QM239, QM240, QM245, QM25, QM250, QM253, QM254, QM256, QM26, QM264, QM267, QM268, QM271, QM272, QM273, QM274, QM28, Q…
PCDHA10--PCDHAC2	106	QM100, QM102, QM104, QM106, QM11, QM113, QM12, QM127, QM13, QM131, QM133, QM137, QM138, QM14, QM142, QM155, QM16, QM160, QM163, QM164, QM17, QM170, QM179, QM183, QM19, QM198, QM199, QM2, QM20, QM203, QM205, QM206, QM207, QM21, QM213, QM218, QM220, QM225, QM228, QM229, QM23, QM236, QM239, QM240, QM245, QM25, QM250, QM253, QM254, QM256, QM26, QM264, QM267, QM268, QM271, QM272, QM273, QM274, QM28, Q…
PCDHA11--PCDHA13	106	QM1, QM100, QM102, QM103, QM104, QM106, QM11, QM110, QM119, QM12, QM129, QM131, QM133, QM137, QM14, QM140, QM153, QM155, QM16, QM160, QM162, QM168, QM17, QM170, QM177, QM179, QM183, QM187, QM188, QM19, QM199, QM205, QM21, QM214, QM218, QM225, QM226, QM228, QM230, QM231, QM236, QM239, QM24, QM245, QM250, QM253, QM254, QM26, QM264, QM269, QM271, QM272, QM28, QM285, QM290, QM297, QM3, QM30, QM300, Q…
PCDHA11--PCDHAC1	106	QM1, QM100, QM102, QM103, QM104, QM106, QM11, QM110, QM119, QM12, QM129, QM131, QM133, QM137, QM14, QM140, QM153, QM155, QM16, QM160, QM162, QM168, QM17, QM170, QM177, QM179, QM183, QM187, QM188, QM19, QM199, QM205, QM21, QM214, QM218, QM225, QM226, QM228, QM230, QM231, QM236, QM239, QM24, QM245, QM250, QM253, QM254, QM26, QM264, QM269, QM271, QM272, QM28, QM285, QM290, QM297, QM3, QM30, QM300, Q…
PCDHA11--PCDHAC2	106	QM1, QM100, QM102, QM103, QM104, QM106, QM11, QM110, QM119, QM12, QM129, QM131, QM133, QM137, QM14, QM140, QM153, QM155, QM16, QM160, QM162, QM168, QM17, QM170, QM177, QM179, QM183, QM187, QM188, QM19, QM199, QM205, QM21, QM214, QM218, QM225, QM226, QM228, QM230, QM231, QM236, QM239, QM24, QM245, QM250, QM253, QM254, QM26, QM264, QM269, QM271, QM272, QM28, QM285, QM290, QM297, QM3, QM30, QM300, Q…
PCDHGA3--PCDHGA8	98	QM1, QM10, QM100, QM102, QM103, QM104, QM106, QM108, QM109, QM112, QM119, QM127, QM131, QM137, QM140, QM142, QM154, QM155, QM16, QM161, QM163, QM164, QM170, QM177, QM179, QM181, QM19, QM198, QM2, QM205, QM206, QM211, QM212, QM213, QM218, QM220, QM230, QM235, QM239, QM245, QM25, QM254, QM26, QM266, QM27, QM272, QM28, QM280, QM286, QM290, QM30, QM300, QM304, QM313, QM316, QM32, QM322, QM324, QM33, …
PCDHGA3--PCDHGA10	96	QM1, QM100, QM102, QM103, QM104, QM106, QM108, QM109, QM112, QM119, QM127, QM131, QM137, QM140, QM142, QM154, QM155, QM16, QM161, QM163, QM170, QM177, QM179, QM181, QM19, QM198, QM2, QM205, QM206, QM211, QM212, QM213, QM218, QM220, QM230, QM235, QM239, QM245, QM25, QM254, QM26, QM266, QM27, QM272, QM28, QM280, QM286, QM290, QM30, QM300, QM304, QM313, QM316, QM32, QM322, QM324, QM33, QM330, QM34, …
PCDHGA3--PCDHGB6	96	QM1, QM100, QM102, QM103, QM104, QM106, QM108, QM109, QM112, QM119, QM127, QM131, QM137, QM140, QM142, QM154, QM155, QM16, QM161, QM163, QM170, QM177, QM179, QM181, QM19, QM198, QM2, QM205, QM206, QM211, QM212, QM213, QM218, QM220, QM230, QM235, QM239, QM245, QM25, QM254, QM26, QM266, QM27, QM272, QM28, QM280, QM286, QM290, QM30, QM300, QM304, QM313, QM316, QM32, QM322, QM324, QM33, QM330, QM34, …
PCDHGA3--PCDHGA11	94	QM1, QM100, QM102, QM103, QM104, QM106, QM108, QM109, QM112, QM119, QM127, QM131, QM137, QM140, QM142, QM154, QM155, QM16, QM161, QM163, QM170, QM177, QM179, QM181, QM19, QM198, QM2, QM205, QM206, QM211, QM213, QM218, QM220, QM230, QM235, QM239, QM245, QM25, QM254, QM26, QM266, QM27, QM28, QM280, QM286, QM290, QM30, QM300, QM304, QM313, QM316, QM32, QM322, QM324, QM33, QM330, QM34, QM340, QM343, …
PCDHGA3--PCDHGC5	94	QM1, QM100, QM102, QM103, QM104, QM106, QM108, QM109, QM112, QM119, QM127, QM131, QM137, QM140, QM142, QM154, QM155, QM16, QM161, QM163, QM170, QM177, QM179, QM181, QM19, QM198, QM2, QM205, QM206, QM211, QM213, QM218, QM220, QM230, QM235, QM239, QM245, QM25, QM254, QM26, QM266, QM27, QM28, QM280, QM286, QM290, QM30, QM300, QM304, QM313, QM316, QM32, QM322, QM324, QM33, QM330, QM34, QM340, QM343, …
PCDHGA3--PCDHGB7	93	QM1, QM100, QM102, QM103, QM104, QM106, QM108, QM109, QM112, QM119, QM127, QM131, QM137, QM140, QM142, QM154, QM155, QM16, QM161, QM163, QM170, QM177, QM179, QM181, QM19, QM198, QM2, QM205, QM206, QM211, QM213, QM218, QM220, QM230, QM235, QM245, QM25, QM254, QM26, QM266, QM27, QM28, QM280, QM286, QM290, QM30, QM300, QM304, QM313, QM316, QM32, QM322, QM324, QM33, QM330, QM34, QM340, QM343, QM352, …
PCDHGA3--PCDHGC4	93	QM1, QM100, QM102, QM103, QM104, QM106, QM108, QM109, QM112, QM119, QM127, QM131, QM137, QM140, QM142, QM154, QM155, QM16, QM161, QM163, QM170, QM177, QM179, QM181, QM19, QM198, QM2, QM205, QM206, QM211, QM213, QM218, QM220, QM230, QM235, QM245, QM25, QM254, QM26, QM266, QM27, QM28, QM280, QM286, QM290, QM30, QM300, QM304, QM313, QM316, QM32, QM322, QM324, QM33, QM330, QM34, QM340, QM343, QM352, …
PCDHA6--PCDHA13	92	QM100, QM102, QM106, QM107, QM11, QM110, QM113, QM12, QM127, QM13, QM131, QM139, QM14, QM142, QM155, QM16, QM168, QM17, QM170, QM171, QM177, QM179, QM195, QM198, QM199, QM2, QM203, QM206, QM21, QM226, QM227, QM228, QM230, QM24, QM250, QM253, QM254, QM256, QM26, QM267, QM269, QM272, QM273, QM274, QM28, QM285, QM290, QM297, QM3, QM30, QM300, QM313, QM316, QM317, QM318, QM32, QM321, QM322, QM326, QM…
PCDHA6--PCDHAC1	92	QM100, QM102, QM106, QM107, QM11, QM110, QM113, QM12, QM127, QM13, QM131, QM139, QM14, QM142, QM155, QM16, QM168, QM17, QM170, QM171, QM177, QM179, QM195, QM198, QM199, QM2, QM203, QM206, QM21, QM226, QM227, QM228, QM230, QM24, QM250, QM253, QM254, QM256, QM26, QM267, QM269, QM272, QM273, QM274, QM28, QM285, QM290, QM297, QM3, QM30, QM300, QM313, QM316, QM317, QM318, QM32, QM321, QM322, QM326, QM…
PCDHA6--PCDHAC2	92	QM100, QM102, QM106, QM107, QM11, QM110, QM113, QM12, QM127, QM13, QM131, QM139, QM14, QM142, QM155, QM16, QM168, QM17, QM170, QM171, QM177, QM179, QM195, QM198, QM199, QM2, QM203, QM206, QM21, QM226, QM227, QM228, QM230, QM24, QM250, QM253, QM254, QM256, QM26, QM267, QM269, QM272, QM273, QM274, QM28, QM285, QM290, QM297, QM3, QM30, QM300, QM313, QM316, QM317, QM318, QM32, QM321, QM322, QM326, QM…
PCDHGA3--PCDHGA12	92	QM1, QM100, QM102, QM103, QM104, QM106, QM108, QM109, QM112, QM119, QM127, QM131, QM137, QM140, QM142, QM154, QM155, QM16, QM161, QM163, QM170, QM177, QM179, QM181, QM19, QM198, QM2, QM205, QM206, QM211, QM213, QM218, QM220, QM230, QM235, QM245, QM25, QM254, QM26, QM266, QM27, QM280, QM286, QM290, QM30, QM300, QM304, QM313, QM316, QM32, QM322, QM324, QM33, QM330, QM34, QM340, QM343, QM352, QM354,…
PCDHGA3--PCDHGA9	92	QM1, QM100, QM102, QM103, QM104, QM106, QM108, QM109, QM112, QM119, QM127, QM131, QM137, QM140, QM142, QM154, QM155, QM16, QM161, QM163, QM170, QM177, QM179, QM181, QM19, QM198, QM2, QM205, QM206, QM211, QM213, QM218, QM220, QM230, QM235, QM245, QM25, QM254, QM26, QM266, QM27, QM280, QM286, QM290, QM30, QM300, QM304, QM313, QM316, QM32, QM322, QM324, QM33, QM330, QM34, QM340, QM343, QM352, QM354,…
PCDHGA3--PCDHGC3	92	QM1, QM100, QM102, QM103, QM104, QM106, QM108, QM109, QM112, QM119, QM127, QM131, QM137, QM140, QM142, QM154, QM155, QM16, QM161, QM163, QM170, QM177, QM179, QM181, QM19, QM198, QM2, QM205, QM206, QM211, QM213, QM218, QM220, QM230, QM235, QM245, QM25, QM254, QM26, QM266, QM27, QM28, QM280, QM286, QM290, QM30, QM300, QM304, QM313, QM316, QM32, QM322, QM324, QM33, QM330, QM34, QM340, QM343, QM352, …
PCDHA3--PCDHA13	88	QM100, QM102, QM103, QM104, QM106, QM11, QM131, QM133, QM139, QM14, QM140, QM142, QM155, QM16, QM160, QM163, QM17, QM170, QM172, QM177, QM179, QM183, QM187, QM188, QM19, QM198, QM205, QM211, QM213, QM214, QM218, QM220, QM225, QM226, QM227, QM228, QM231, QM24, QM256, QM26, QM267, QM268, QM27, QM276, QM28, QM285, QM290, QM297, QM3, QM313, QM316, QM321, QM324, QM326, QM329, QM330, QM333, QM34, QM340…
PCDHA3--PCDHAC1	88	QM100, QM102, QM103, QM104, QM106, QM11, QM131, QM133, QM139, QM14, QM140, QM142, QM155, QM16, QM160, QM163, QM17, QM170, QM172, QM177, QM179, QM183, QM187, QM188, QM19, QM198, QM205, QM211, QM213, QM214, QM218, QM220, QM225, QM226, QM227, QM228, QM231, QM24, QM256, QM26, QM267, QM268, QM27, QM276, QM28, QM285, QM290, QM297, QM3, QM313, QM316, QM321, QM324, QM326, QM329, QM330, QM333, QM34, QM340…
PCDHA3--PCDHAC2	88	QM100, QM102, QM103, QM104, QM106, QM11, QM131, QM133, QM139, QM14, QM140, QM142, QM155, QM16, QM160, QM163, QM17, QM170, QM172, QM177, QM179, QM183, QM187, QM188, QM19, QM198, QM205, QM211, QM213, QM214, QM218, QM220, QM225, QM226, QM227, QM228, QM231, QM24, QM256, QM26, QM267, QM268, QM27, QM276, QM28, QM285, QM290, QM297, QM3, QM313, QM316, QM321, QM324, QM326, QM329, QM330, QM333, QM34, QM340…
PCDHGA5--PCDHGA8	79	QM1, QM100, QM102, QM104, QM106, QM109, QM11, QM119, QM142, QM155, QM157, QM16, QM162, QM164, QM168, QM170, QM177, QM179, QM181, QM183, QM19, QM195, QM198, QM206, QM218, QM226, QM236, QM239, QM25, QM250, QM253, QM255, QM256, QM26, QM266, QM267, QM27, QM280, QM29, QM3, QM304, QM316, QM317, QM318, QM321, QM322, QM324, QM326, QM33, QM332, QM339, QM34, QM350, QM354, QM36, QM362, QM364, QM369, QM46, Q…
PCDHGB3--PCDHGA8	77	QM100, QM103, QM108, QM109, QM110, QM12, QM131, QM133, QM140, QM158, QM16, QM162, QM164, QM177, QM179, QM19, QM192, QM198, QM199, QM2, QM20, QM206, QM21, QM218, QM227, QM23, QM231, QM235, QM24, QM25, QM250, QM256, QM258, QM26, QM276, QM28, QM280, QM29, QM297, QM3, QM30, QM32, QM321, QM33, QM330, QM354, QM374, QM379, QM42, QM46, QM48, QM50, QM51, QM52, QM53, QM59, QM6, QM60, QM64, QM65, QM66, QM67…
PCDHA4--PCDHA13	76	QM100, QM103, QM11, QM127, QM13, QM131, QM133, QM14, QM140, QM142, QM163, QM168, QM17, QM172, QM188, QM19, QM203, QM21, QM213, QM218, QM226, QM227, QM23, QM239, QM24, QM25, QM26, QM267, QM27, QM271, QM272, QM273, QM276, QM28, QM280, QM285, QM29, QM290, QM3, QM317, QM318, QM321, QM324, QM343, QM350, QM354, QM358, QM36, QM367, QM369, QM379, QM39, QM40, QM42, QM46, QM50, QM51, QM59, QM6, QM60, QM61,…
PCDHA4--PCDHAC1	76	QM100, QM103, QM11, QM127, QM13, QM131, QM133, QM14, QM140, QM142, QM163, QM168, QM17, QM172, QM188, QM19, QM203, QM21, QM213, QM218, QM226, QM227, QM23, QM239, QM24, QM25, QM26, QM267, QM27, QM271, QM272, QM273, QM276, QM28, QM280, QM285, QM29, QM290, QM3, QM317, QM318, QM321, QM324, QM343, QM350, QM354, QM358, QM36, QM367, QM369, QM379, QM39, QM40, QM42, QM46, QM50, QM51, QM59, QM6, QM60, QM61,…
PCDHA4--PCDHAC2	76	QM100, QM103, QM11, QM127, QM13, QM131, QM133, QM14, QM140, QM142, QM163, QM168, QM17, QM172, QM188, QM19, QM203, QM21, QM213, QM218, QM226, QM227, QM23, QM239, QM24, QM25, QM26, QM267, QM27, QM271, QM272, QM273, QM276, QM28, QM280, QM285, QM29, QM290, QM3, QM317, QM318, QM321, QM324, QM343, QM350, QM354, QM358, QM36, QM367, QM369, QM379, QM39, QM40, QM42, QM46, QM50, QM51, QM59, QM6, QM60, QM61,…
PCDHGA5--PCDHGA10	75	QM1, QM100, QM102, QM104, QM106, QM109, QM11, QM119, QM142, QM155, QM157, QM16, QM162, QM164, QM168, QM177, QM179, QM181, QM183, QM19, QM195, QM198, QM206, QM218, QM226, QM239, QM25, QM250, QM253, QM255, QM256, QM26, QM266, QM267, QM27, QM280, QM29, QM3, QM304, QM316, QM317, QM318, QM321, QM322, QM326, QM33, QM332, QM339, QM34, QM350, QM354, QM36, QM362, QM364, QM369, QM46, QM48, QM49, QM6, QM64,…
PCDHGA5--PCDHGB6	75	QM1, QM100, QM102, QM104, QM106, QM109, QM11, QM119, QM142, QM155, QM157, QM16, QM162, QM164, QM168, QM177, QM179, QM181, QM183, QM19, QM195, QM198, QM206, QM218, QM226, QM239, QM25, QM250, QM253, QM255, QM256, QM26, QM266, QM267, QM27, QM280, QM29, QM3, QM304, QM316, QM317, QM318, QM321, QM322, QM326, QM33, QM332, QM339, QM34, QM350, QM354, QM36, QM362, QM364, QM369, QM46, QM48, QM49, QM6, QM64,…
PCDHGA5--PCDHGA11	74	QM1, QM100, QM102, QM104, QM106, QM109, QM11, QM119, QM142, QM155, QM157, QM16, QM162, QM164, QM168, QM177, QM179, QM181, QM183, QM19, QM195, QM198, QM206, QM218, QM226, QM239, QM25, QM250, QM253, QM255, QM256, QM26, QM266, QM267, QM27, QM280, QM29, QM3, QM304, QM316, QM317, QM318, QM321, QM326, QM33, QM332, QM339, QM34, QM350, QM354, QM36, QM362, QM364, QM369, QM46, QM48, QM49, QM6, QM64, QM67, …
PCDHGA5--PCDHGA12	74	QM1, QM100, QM102, QM104, QM106, QM109, QM11, QM119, QM142, QM155, QM157, QM16, QM162, QM164, QM168, QM177, QM179, QM181, QM183, QM19, QM195, QM198, QM206, QM218, QM226, QM239, QM25, QM250, QM253, QM255, QM256, QM26, QM266, QM267, QM27, QM280, QM29, QM3, QM304, QM316, QM317, QM318, QM321, QM326, QM33, QM332, QM339, QM34, QM350, QM354, QM36, QM362, QM364, QM369, QM46, QM48, QM49, QM6, QM64, QM67, …
PCDHGA5--PCDHGB7	74	QM1, QM100, QM102, QM104, QM106, QM109, QM11, QM119, QM142, QM155, QM157, QM16, QM162, QM164, QM168, QM177, QM179, QM181, QM183, QM19, QM195, QM198, QM206, QM218, QM226, QM239, QM25, QM250, QM253, QM255, QM256, QM26, QM266, QM267, QM27, QM280, QM29, QM3, QM304, QM316, QM317, QM318, QM321, QM326, QM33, QM332, QM339, QM34, QM350, QM354, QM36, QM362, QM364, QM369, QM46, QM48, QM49, QM6, QM64, QM67, …
PCDHGA5--PCDHGC4	74	QM1, QM100, QM102, QM104, QM106, QM109, QM11, QM119, QM142, QM155, QM157, QM16, QM162, QM164, QM168, QM177, QM179, QM181, QM183, QM19, QM195, QM198, QM206, QM218, QM226, QM239, QM25, QM250, QM253, QM255, QM256, QM26, QM266, QM267, QM27, QM280, QM29, QM3, QM304, QM316, QM317, QM318, QM321, QM326, QM33, QM332, QM339, QM34, QM350, QM354, QM36, QM362, QM364, QM369, QM46, QM48, QM49, QM6, QM64, QM67, …
PCDHGA5--PCDHGC5	74	QM1, QM100, QM102, QM104, QM106, QM109, QM11, QM119, QM142, QM155, QM157, QM16, QM162, QM164, QM168, QM177, QM179, QM181, QM183, QM19, QM195, QM198, QM206, QM218, QM226, QM239, QM25, QM250, QM253, QM255, QM256, QM26, QM266, QM267, QM27, QM280, QM29, QM3, QM304, QM316, QM317, QM318, QM321, QM326, QM33, QM332, QM339, QM34, QM350, QM354, QM36, QM362, QM364, QM369, QM46, QM48, QM49, QM6, QM64, QM67, …
PCDHGB3--PCDHGA10	74	QM100, QM103, QM108, QM109, QM110, QM12, QM131, QM140, QM158, QM16, QM162, QM164, QM177, QM179, QM19, QM192, QM198, QM199, QM2, QM20, QM206, QM21, QM218, QM227, QM23, QM231, QM235, QM24, QM25, QM250, QM256, QM258, QM26, QM276, QM28, QM280, QM29, QM297, QM3, QM30, QM321, QM33, QM330, QM354, QM374, QM379, QM42, QM46, QM48, QM50, QM51, QM52, QM53, QM59, QM6, QM60, QM64, QM65, QM66, QM69, QM7, QM71, …
PCDHGB3--PCDHGB6	74	QM100, QM103, QM108, QM109, QM110, QM12, QM131, QM140, QM158, QM16, QM162, QM164, QM177, QM179, QM19, QM192, QM198, QM199, QM2, QM20, QM206, QM21, QM218, QM227, QM23, QM231, QM235, QM24, QM25, QM250, QM256, QM258, QM26, QM276, QM28, QM280, QM29, QM297, QM3, QM30, QM321, QM33, QM330, QM354, QM374, QM379, QM42, QM46, QM48, QM50, QM51, QM52, QM53, QM59, QM6, QM60, QM64, QM65, QM66, QM69, QM7, QM71, …
PCDHGA5--PCDHGA9	73	QM1, QM100, QM102, QM104, QM106, QM109, QM11, QM119, QM142, QM155, QM157, QM16, QM162, QM164, QM168, QM177, QM179, QM181, QM183, QM19, QM195, QM198, QM206, QM218, QM226, QM239, QM25, QM250, QM253, QM255, QM256, QM26, QM266, QM267, QM27, QM280, QM29, QM3, QM304, QM316, QM317, QM318, QM321, QM326, QM33, QM332, QM339, QM34, QM350, QM36, QM362, QM364, QM369, QM46, QM48, QM49, QM6, QM64, QM67, QM76, Q…
PCDHGA5--PCDHGC3	73	QM1, QM100, QM102, QM104, QM106, QM109, QM11, QM119, QM142, QM155, QM157, QM16, QM162, QM164, QM168, QM177, QM179, QM181, QM183, QM19, QM195, QM198, QM206, QM218, QM226, QM239, QM25, QM250, QM253, QM255, QM256, QM26, QM266, QM267, QM27, QM280, QM29, QM3, QM304, QM316, QM317, QM318, QM321, QM326, QM33, QM332, QM339, QM34, QM350, QM36, QM362, QM364, QM369, QM46, QM48, QM49, QM6, QM64, QM67, QM76, Q…
PCDHGB3--PCDHGA11	72	QM100, QM103, QM108, QM109, QM110, QM12, QM131, QM140, QM158, QM16, QM162, QM164, QM177, QM179, QM19, QM192, QM198, QM2, QM20, QM206, QM21, QM218, QM227, QM23, QM231, QM235, QM24, QM25, QM250, QM256, QM258, QM26, QM276, QM28, QM280, QM29, QM297, QM3, QM30, QM321, QM33, QM354, QM374, QM379, QM42, QM46, QM48, QM50, QM51, QM52, QM53, QM59, QM6, QM60, QM64, QM65, QM66, QM69, QM7, QM71, QM76, QM8, QM8…
PCDHGB3--PCDHGB7	71	QM100, QM103, QM108, QM109, QM110, QM12, QM131, QM140, QM158, QM16, QM162, QM164, QM177, QM179, QM19, QM192, QM198, QM2, QM20, QM206, QM21, QM218, QM227, QM23, QM231, QM24, QM25, QM250, QM256, QM258, QM26, QM276, QM28, QM280, QM29, QM297, QM3, QM30, QM321, QM33, QM354, QM374, QM379, QM42, QM46, QM48, QM50, QM51, QM52, QM53, QM59, QM6, QM60, QM64, QM65, QM66, QM69, QM7, QM71, QM76, QM8, QM80, QM83…
PCDHGB3--PCDHGC4	71	QM100, QM103, QM108, QM109, QM110, QM12, QM131, QM140, QM158, QM16, QM162, QM164, QM177, QM179, QM19, QM192, QM198, QM2, QM20, QM206, QM21, QM218, QM227, QM23, QM231, QM24, QM25, QM250, QM256, QM258, QM26, QM276, QM28, QM280, QM29, QM297, QM3, QM30, QM321, QM33, QM354, QM374, QM379, QM42, QM46, QM48, QM50, QM51, QM52, QM53, QM59, QM6, QM60, QM64, QM65, QM66, QM69, QM7, QM71, QM76, QM8, QM80, QM83…
PCDHGB3--PCDHGC5	71	QM100, QM103, QM108, QM109, QM110, QM12, QM131, QM140, QM158, QM16, QM162, QM164, QM177, QM179, QM19, QM192, QM198, QM2, QM20, QM206, QM21, QM218, QM227, QM23, QM231, QM24, QM25, QM250, QM256, QM258, QM26, QM276, QM28, QM280, QM29, QM297, QM3, QM30, QM321, QM33, QM354, QM374, QM379, QM42, QM46, QM48, QM50, QM51, QM52, QM53, QM59, QM6, QM60, QM64, QM65, QM66, QM69, QM7, QM71, QM76, QM8, QM80, QM83…
PCDHGB3--PCDHGA12	70	QM100, QM103, QM108, QM109, QM110, QM12, QM131, QM140, QM158, QM162, QM164, QM177, QM179, QM19, QM192, QM198, QM2, QM20, QM206, QM21, QM218, QM227, QM23, QM231, QM24, QM25, QM250, QM256, QM258, QM26, QM276, QM28, QM280, QM29, QM297, QM3, QM30, QM321, QM33, QM354, QM374, QM379, QM42, QM46, QM48, QM50, QM51, QM52, QM53, QM59, QM6, QM60, QM64, QM65, QM66, QM69, QM7, QM71, QM76, QM8, QM80, QM83, QM86…
PCDHGB3--PCDHGA9	70	QM100, QM103, QM108, QM109, QM110, QM12, QM131, QM140, QM158, QM162, QM164, QM177, QM179, QM19, QM192, QM198, QM2, QM20, QM206, QM21, QM218, QM227, QM23, QM231, QM24, QM25, QM250, QM256, QM258, QM26, QM276, QM28, QM280, QM29, QM297, QM3, QM30, QM321, QM33, QM354, QM374, QM379, QM42, QM46, QM48, QM50, QM51, QM52, QM53, QM59, QM6, QM60, QM64, QM65, QM66, QM69, QM7, QM71, QM76, QM8, QM80, QM83, QM86…
PCDHGB3--PCDHGC3	70	QM100, QM103, QM108, QM109, QM110, QM12, QM131, QM140, QM158, QM162, QM164, QM177, QM179, QM19, QM192, QM198, QM2, QM20, QM206, QM21, QM218, QM227, QM23, QM231, QM24, QM25, QM250, QM256, QM258, QM26, QM276, QM28, QM280, QM29, QM297, QM3, QM30, QM321, QM33, QM354, QM374, QM379, QM42, QM46, QM48, QM50, QM51, QM52, QM53, QM59, QM6, QM60, QM64, QM65, QM66, QM69, QM7, QM71, QM76, QM8, QM80, QM83, QM86…
PTGDS--ACTB	60	QM1, QM100, QM102, QM106, QM108, QM127, QM140, QM154, QM158, QM16, QM161, QM162, QM164, QM168, QM17, QM172, QM183, QM187, QM2, QM20, QM200, QM203, QM206, QM21, QM211, QM212, QM218, QM236, QM239, QM24, QM26, QM272, QM28, QM29, QM290, QM297, QM3, QM302, QM316, QM318, QM333, QM343, QM354, QM36, QM379, QM48, QM62, QM66, QM71, QM78, QM79, QM80, QM83, QM90, QM91, QM92, QM94, QM95, QM96, QM98
STX16--NPEPL1	55	QM1, QM100, QM106, QM11, QM113, QM119, QM13, QM14, QM142, QM15, QM16, QM161, QM163, QM17, QM20, QM203, QM21, QM215, QM218, QM231, QM236, QM245, QM25, QM26, QM28, QM3, QM32, QM321, QM324, QM33, QM332, QM34, QM364, QM367, QM369, QM375, QM46, QM48, QM49, QM50, QM52, QM53, QM59, QM6, QM60, QM64, QM65, QM66, QM67, QM76, QM79, QM8, QM86, QM9, QM91
PTGDS--ACTG1	50	QM1, QM100, QM102, QM106, QM108, QM109, QM110, QM127, QM140, QM15, QM154, QM16, QM161, QM162, QM164, QM168, QM17, QM172, QM183, QM187, QM188, QM2, QM20, QM203, QM21, QM212, QM218, QM24, QM26, QM272, QM28, QM297, QM3, QM302, QM316, QM318, QM333, QM354, QM36, QM48, QM62, QM66, QM71, QM78, QM80, QM90, QM91, QM92, QM93, QM96
PCDHA2--PCDHA13	47	QM1, QM103, QM106, QM11, QM119, QM131, QM133, QM142, QM16, QM160, QM168, QM177, QM179, QM187, QM188, QM19, QM206, QM218, QM226, QM245, QM25, QM26, QM267, QM271, QM28, QM280, QM29, QM297, QM317, QM318, QM34, QM343, QM348, QM379, QM39, QM42, QM51, QM59, QM6, QM60, QM66, QM76, QM80, QM83, QM9, QM91, QM95
PCDHA2--PCDHAC1	47	QM1, QM103, QM106, QM11, QM119, QM131, QM133, QM142, QM16, QM160, QM168, QM177, QM179, QM187, QM188, QM19, QM206, QM218, QM226, QM245, QM25, QM26, QM267, QM271, QM28, QM280, QM29, QM297, QM317, QM318, QM34, QM343, QM348, QM379, QM39, QM42, QM51, QM59, QM6, QM60, QM66, QM76, QM80, QM83, QM9, QM91, QM95
PCDHA2--PCDHAC2	47	QM1, QM103, QM106, QM11, QM119, QM131, QM133, QM142, QM16, QM160, QM168, QM177, QM179, QM187, QM188, QM19, QM206, QM218, QM226, QM245, QM25, QM26, QM267, QM271, QM28, QM280, QM29, QM297, QM317, QM318, QM34, QM343, QM348, QM379, QM39, QM42, QM51, QM59, QM6, QM60, QM66, QM76, QM80, QM83, QM9, QM91, QM95
TVP23C--CDRT4	43	QM100, QM103, QM106, QM108, QM109, QM11, QM113, QM119, QM142, QM155, QM16, QM161, QM163, QM164, QM168, QM183, QM187, QM206, QM21, QM245, QM258, QM26, QM272, QM28, QM3, QM315, QM321, QM324, QM34, QM367, QM49, QM50, QM64, QM65, QM66, QM67, QM71, QM76, QM86, QM87, QM9, QM90, QM95
PCDHA5--PCDHA13	39	QM100, QM11, QM133, QM14, QM140, QM142, QM17, QM177, QM19, QM195, QM198, QM206, QM214, QM226, QM250, QM28, QM297, QM354, QM355, QM358, QM36, QM379, QM39, QM40, QM42, QM46, QM51, QM6, QM62, QM67, QM76, QM79, QM8, QM89, QM9, QM91, QM92, QM94, QM98
PCDHA5--PCDHAC1	39	QM100, QM11, QM133, QM14, QM140, QM142, QM17, QM177, QM19, QM195, QM198, QM206, QM214, QM226, QM250, QM28, QM297, QM354, QM355, QM358, QM36, QM379, QM39, QM40, QM42, QM46, QM51, QM6, QM62, QM67, QM76, QM79, QM8, QM89, QM9, QM91, QM92, QM94, QM98
PCDHA5--PCDHAC2	39	QM100, QM11, QM133, QM14, QM140, QM142, QM17, QM177, QM19, QM195, QM198, QM206, QM214, QM226, QM250, QM28, QM297, QM354, QM355, QM358, QM36, QM379, QM39, QM40, QM42, QM46, QM51, QM6, QM62, QM67, QM76, QM79, QM8, QM89, QM9, QM91, QM92, QM94, QM98
PCDHGA1--PCDHGA10	38	QM1, QM100, QM103, QM109, QM11, QM110, QM113, QM127, QM13, QM131, QM133, QM142, QM15, QM162, QM163, QM198, QM2, QM21, QM212, QM213, QM256, QM26, QM28, QM280, QM33, QM330, QM36, QM379, QM40, QM42, QM50, QM62, QM7, QM71, QM76, QM9, QM90, QM98
PCDHGA1--PCDHGA11	38	QM1, QM100, QM103, QM109, QM11, QM110, QM113, QM127, QM13, QM131, QM133, QM142, QM15, QM162, QM163, QM198, QM2, QM21, QM212, QM213, QM256, QM26, QM28, QM280, QM33, QM330, QM36, QM379, QM40, QM42, QM50, QM62, QM7, QM71, QM76, QM9, QM90, QM98
PCDHGA1--PCDHGA8	38	QM1, QM100, QM103, QM109, QM11, QM110, QM113, QM127, QM13, QM131, QM133, QM142, QM15, QM162, QM163, QM198, QM2, QM21, QM212, QM213, QM256, QM26, QM28, QM280, QM33, QM330, QM36, QM379, QM40, QM42, QM50, QM62, QM7, QM71, QM76, QM9, QM90, QM98
PCDHGA1--PCDHGB6	38	QM1, QM100, QM103, QM109, QM11, QM110, QM113, QM127, QM13, QM131, QM133, QM142, QM15, QM162, QM163, QM198, QM2, QM21, QM212, QM213, QM256, QM26, QM28, QM280, QM33, QM330, QM36, QM379, QM40, QM42, QM50, QM62, QM7, QM71, QM76, QM9, QM90, QM98
PCDHGA1--PCDHGC3	38	QM1, QM100, QM103, QM109, QM11, QM110, QM113, QM127, QM13, QM131, QM133, QM142, QM15, QM162, QM163, QM198, QM2, QM21, QM212, QM213, QM256, QM26, QM28, QM280, QM33, QM330, QM36, QM379, QM40, QM42, QM50, QM62, QM7, QM71, QM76, QM9, QM90, QM98
PCDHGA1--PCDHGB7	37	QM1, QM100, QM103, QM109, QM11, QM110, QM113, QM127, QM13, QM131, QM133, QM142, QM15, QM162, QM163, QM198, QM2, QM21, QM212, QM256, QM26, QM28, QM280, QM33, QM330, QM36, QM379, QM40, QM42, QM50, QM62, QM7, QM71, QM76, QM9, QM90, QM98
PCDHGA1--PCDHGC4	37	QM1, QM100, QM103, QM109, QM11, QM110, QM113, QM127, QM13, QM131, QM133, QM142, QM15, QM162, QM163, QM198, QM2, QM21, QM212, QM256, QM26, QM28, QM280, QM33, QM330, QM36, QM379, QM40, QM42, QM50, QM62, QM7, QM71, QM76, QM9, QM90, QM98
PCDHGA1--PCDHGC5	37	QM1, QM100, QM103, QM109, QM11, QM110, QM113, QM127, QM13, QM131, QM133, QM142, QM15, QM162, QM163, QM198, QM2, QM21, QM212, QM256, QM26, QM28, QM280, QM33, QM330, QM36, QM379, QM40, QM42, QM50, QM62, QM7, QM71, QM76, QM9, QM90, QM98
PCDHGA1--PCDHGA12	36	QM1, QM100, QM103, QM109, QM11, QM110, QM113, QM127, QM13, QM131, QM133, QM142, QM15, QM162, QM163, QM198, QM2, QM21, QM212, QM256, QM26, QM280, QM33, QM330, QM36, QM379, QM40, QM42, QM50, QM62, QM7, QM71, QM76, QM9, QM90, QM98
PCDHGA1--PCDHGA9	36	QM1, QM100, QM103, QM109, QM11, QM110, QM113, QM127, QM13, QM131, QM133, QM142, QM15, QM162, QM163, QM2, QM21, QM212, QM256, QM26, QM28, QM280, QM33, QM330, QM36, QM379, QM40, QM42, QM50, QM62, QM7, QM71, QM76, QM9, QM90, QM98
AL669831.1--AL645608.6	32	QM100, QM103, QM118, QM119, QM133, QM154, QM159, QM16, QM195, QM20, QM211, QM23, QM251, QM255, QM276, QM277, QM28, QM311, QM313, QM314, QM33, QM360, QM362, QM364, QM365, QM375, QM378, QM51, QM79, QM90, QM92, QM96
AC008014.1--AC008014.1(67369),AC079906.1(26351)	30	QM1, QM100, QM102, QM106, QM119, QM138, QM139, QM14, QM155, QM183, QM214, QM225, QM235, QM236, QM280, QM285, QM321, QM323, QM325, QM326, QM33, QM354, QM361, QM375, QM50, QM52, QM62, QM86, QM9, QM93
ACTB--PTGDS	29	QM1, QM100, QM102, QM106, QM108, QM110, QM127, QM140, QM154, QM16, QM162, QM164, QM168, QM17, QM172, QM24, QM26, QM28, QM36, QM48, QM62, QM66, QM80, QM90, QM91, QM93, QM94, QM95, QM96
RSRP1--TMEM50A	25	QM131, QM161, QM168, QM171, QM182, QM205, QM218, QM233, QM276, QM286, QM324, QM360, QM362, QM364, QM366, QM368, QM369, QM43, QM48, QM67, QM77, QM91, QM94, QM95, QM96
PCDHA7--PCDHA13	24	QM106, QM110, QM131, QM133, QM163, QM24, QM245, QM254, QM28, QM29, QM297, QM317, QM318, QM339, QM354, QM379, QM46, QM60, QM66, QM71, QM76, QM83, QM95, QM96
PCDHA7--PCDHAC1	24	QM106, QM110, QM131, QM133, QM163, QM24, QM245, QM254, QM28, QM29, QM297, QM317, QM318, QM339, QM354, QM379, QM46, QM60, QM66, QM71, QM76, QM83, QM95, QM96
PCDHA7--PCDHAC2	24	QM106, QM110, QM131, QM133, QM163, QM24, QM245, QM254, QM28, QM29, QM297, QM317, QM318, QM339, QM354, QM379, QM46, QM60, QM66, QM71, QM76, QM83, QM95, QM96
AL928711.1--TMEM50A	22	QM131, QM161, QM168, QM171, QM205, QM218, QM233, QM276, QM286, QM324, QM360, QM362, QM364, QM366, QM369, QM43, QM48, QM67, QM77, QM91, QM95, QM96
ACTG1--PTGDS	21	QM100, QM102, QM106, QM108, QM109, QM110, QM140, QM16, QM161, QM164, QM168, QM26, QM28, QM36, QM66, QM71, QM78, QM80, QM90, QM91, QM92
AC008014.1--AC008014.1(82459),AC079906.1(11261)	20	QM104, QM112, QM131, QM162, QM169, QM189, QM195, QM21, QM218, QM248, QM25, QM324, QM330, QM34, QM341, QM348, QM36, QM364, QM8, QM91
AL669831.1--AL645608.2	20	QM100, QM103, QM133, QM154, QM16, QM195, QM211, QM23, QM255, QM28, QM33, QM360, QM361, QM362, QM364, QM375, QM51, QM79, QM92, QM96
PCDHA9--PCDHA13	20	QM100, QM102, QM104, QM113, QM127, QM140, QM17, QM188, QM19, QM21, QM258, QM26, QM267, QM369, QM6, QM67, QM7, QM8, QM80, QM92
PCDHA9--PCDHAC1	20	QM100, QM102, QM104, QM113, QM127, QM140, QM17, QM188, QM19, QM21, QM258, QM26, QM267, QM369, QM6, QM67, QM7, QM8, QM80, QM92
PCDHA9--PCDHAC2	20	QM100, QM102, QM104, QM113, QM127, QM140, QM17, QM188, QM19, QM21, QM258, QM26, QM267, QM369, QM6, QM67, QM7, QM8, QM80, QM92
TRPM3(105635),RPL35AP21(37062)--TRPM3	20	QM127, QM13, QM133, QM17, QM183, QM19, QM203, QM21, QM211, QM226, QM272, QM273, QM317, QM318, QM35, QM48, QM64, QM66, QM71, QM92
SOGA3--KIAA0408	19	QM106, QM155, QM16, QM19, QM24, QM245, QM26, QM321, QM322, QM367, QM48, QM51, QM60, QM65, QM67, QM86, QM87, QM92, QM98
KLRC4--KLRK1	18	QM110, QM15, QM157, QM163, QM172, QM183, QM207, QM226, QM24, QM272, QM273, QM282, QM351, QM48, QM64, QM66, QM87, QM93
AC008014.1--AC008014.1(41806),AC079906.1(51914)	17	QM100, QM104, QM113, QM142, QM177, QM26, QM267, QM29, QM300, QM329, QM365, QM53, QM89, QM90, QM94, QM95, QM96
ITGB5--RNASEK	17	QM103, QM11, QM113, QM119, QM131, QM142, QM155, QM17, QM183, QM20, QM50, QM52, QM83, QM86, QM87, QM91, QM95
TMED7--TICAM2	17	QM163, QM164, QM168, QM183, QM19, QM21, QM212, QM28, QM350, QM367, QM375, QM48, QM60, QM71, QM8, QM83, QM87
CLU--FP236383.3	16	QM148, QM153, QM156, QM159, QM173, QM258, QM345, QM346, QM353, QM361, QM381, QM396, QM401, QM402, QM405, QM63
ZNF257--AC123912.3	16	QM1, QM130, QM164, QM182, QM187, QM188, QM239, QM245, QM25, QM256, QM297, QM298, QM323, QM395, QM50, QM91
AC005609.5--PCDHA13	14	QM133, QM140, QM17, QM256, QM28, QM330, QM379, QM46, QM6, QM60, QM61, QM7, QM76, QM9
AC005609.5--PCDHAC1	14	QM133, QM140, QM17, QM256, QM28, QM330, QM379, QM46, QM6, QM60, QM61, QM7, QM76, QM9
AC005609.5--PCDHAC2	14	QM133, QM140, QM17, QM256, QM28, QM330, QM379, QM46, QM6, QM60, QM61, QM7, QM76, QM9
FP236383.3--EEF1A1	14	QM101, QM112, QM136, QM153, QM156, QM173, QM291, QM308, QM345, QM353, QM377, QM381, QM402, QM49
PCDHA1--PCDHA13	14	QM133, QM140, QM17, QM256, QM28, QM330, QM379, QM46, QM6, QM60, QM61, QM7, QM76, QM9
PCDHA1--PCDHAC1	14	QM133, QM140, QM17, QM256, QM28, QM330, QM379, QM46, QM6, QM60, QM61, QM7, QM76, QM9
PCDHA1--PCDHAC2	14	QM133, QM140, QM17, QM256, QM28, QM330, QM379, QM46, QM6, QM60, QM61, QM7, QM76, QM9
LINC02850(109677),AC115619.1(27975)--AC018742.1	13	QM100, QM16, QM160, QM161, QM177, QM206, QM218, QM26, QM3, QM48, QM80, QM86, QM90
SLC47A1--AL627171.2	13	QM109, QM129, QM15, QM158, QM20, QM240, QM256, QM258, QM259, QM316, QM330, QM49, QM8
AL669831.4--SEPTIN14	12	QM119, QM13, QM140, QM162, QM163, QM17, QM333, QM369, QM39, QM40, QM42, QM79
EEF1A1--FP236383.3	12	QM152, QM308, QM327, QM345, QM353, QM361, QM371, QM373, QM397, QM401, QM402, QM405
PCDHA8--PCDHA13	12	QM1, QM163, QM187, QM188, QM19, QM218, QM229, QM236, QM367, QM369, QM66, QM80
PCDHA8--PCDHAC1	12	QM1, QM163, QM187, QM188, QM19, QM218, QM229, QM236, QM367, QM369, QM66, QM80
PCDHA8--PCDHAC2	12	QM1, QM163, QM187, QM188, QM19, QM218, QM229, QM236, QM367, QM369, QM66, QM80
AP003304.1(168718),LINC02552(24499)--CASP4LP	11	QM106, QM108, QM16, QM161, QM198, QM218, QM302, QM32, QM50, QM64, QM80
MON1B--AC106733.1(65533),MON1B(20005)	11	QM117, QM142, QM198, QM203, QM260, QM29, QM50, QM72, QM95, QM96, QM98
PARG--BMS1	11	QM10, QM110, QM16, QM162, QM20, QM321, QM34, QM355, QM375, QM48, QM73
AC005618.3--PCDHGA8	9	QM140, QM172, QM188, QM199, QM21, QM317, QM318, QM60, QM92
COPS9--PRKDC	9	QM100, QM161, QM164, QM228, QM26, QM272, QM29, QM33, QM79
PCDHGA1--MYOM2(65714),AC245519.1(262610)	9	QM103, QM127, QM133, QM140, QM17, QM21, QM28, QM46, QM62
AC005618.3--PCDHGA10	8	QM172, QM188, QM199, QM21, QM317, QM318, QM60, QM92
AC005618.3--PCDHGB6	8	QM172, QM188, QM199, QM21, QM317, QM318, QM60, QM92
AC010967.1--AC007402.1	8	QM157, QM183, QM203, QM211, QM367, QM6, QM64, QM87
CALHM5--TARBP1	8	QM119, QM131, QM219, QM273, QM29, QM39, QM40, QM83
CLU--ADAMTSL1	8	QM133, QM153, QM157, QM253, QM315, QM339, QM403, QM414
DUX4--DUX4L28(1287),DUX4L25(758)	8	QM172, QM24, QM262, QM30, QM304, QM42, QM59, QM76
FP236383.3--CLU	8	QM116, QM152, QM153, QM286, QM353, QM365, QM397, QM403
LINC02006--LMBR1L	8	QM103, QM108, QM218, QM321, QM46, QM59, QM66, QM86
PTDSS1--AP003548.1	8	QM162, QM19, QM240, QM262, QM290, QM384, QM6, QM94
AC005618.3--PCDHGA11	7	QM172, QM188, QM199, QM21, QM318, QM60, QM92
AC245100.1--LINC01731	7	QM101, QM192, QM193, QM26, QM291, QM322, QM67
ACTB--FP236383.3	7	QM153, QM169, QM173, QM341, QM373, QM405, QM89
ANXA2--FP236383.3	7	QM240, QM298, QM361, QM396, QM403, QM406, QM74
BPNT2(89225),RNA5SP266(43563)--BPNT2	7	QM106, QM161, QM164, QM212, QM26, QM3, QM86
CU634019.5--FP236241.1	7	QM172, QM315, QM325, QM348, QM6, QM67, QM87
FP236383.3--IFITM3	7	QM153, QM193, QM247, QM262, QM387, QM390, QM84
LINC01138--LINC01731	7	QM101, QM192, QM193, QM26, QM291, QM322, QM67
LMBR1L--LINC02006	7	QM108, QM218, QM34, QM364, QM46, QM60, QM66
NBAS--AC068286.2(145379),NBAS(29469)	7	QM299, QM308, QM314, QM320, QM327, QM331, QM335
RBM14--RBM4	7	QM103, QM187, QM229, QM60, QM64, QM83, QM95
TPT1--EEF1A1	7	QM121, QM136, QM298, QM311, QM331, QM373, QM420
AC005618.3--PCDHGA12	6	QM172, QM199, QM21, QM318, QM60, QM92
AC005618.3--PCDHGA9	6	QM172, QM199, QM21, QM318, QM60, QM92
AC005618.3--PCDHGB7	6	QM172, QM199, QM21, QM318, QM60, QM92
AC005618.3--PCDHGC3	6	QM172, QM199, QM21, QM318, QM60, QM92
AC005618.3--PCDHGC4	6	QM172, QM199, QM21, QM318, QM60, QM92
AC005618.3--PCDHGC5	6	QM172, QM199, QM21, QM318, QM60, QM92
AC010872.2--AC018742.1	6	QM162, QM238, QM248, QM26, QM80, QM90
C2--TBC1D8	6	QM108, QM154, QM161, QM29, QM46, QM51
CD74--FP236383.3	6	QM169, QM331, QM346, QM353, QM361, QM405
FP236383.3--ACTG1	6	QM153, QM345, QM361, QM377, QM381, QM81
FP236383.3--ANXA2	6	QM169, QM308, QM377, QM390, QM402, QM74
FP236383.3--GNAS	6	QM153, QM193, QM345, QM353, QM405, QM99
FP236383.3--VIM	6	QM112, QM156, QM345, QM365, QM403, QM405
GAPDH--FP236383.3	6	QM152, QM156, QM298, QM373, QM405, QM420
PTGDR--PTGER2	6	QM119, QM142, QM155, QM161, QM177, QM354
RGS7--AL365184.2	6	QM157, QM2, QM203, QM245, QM6, QM87
RNF138--AC011825.1(11626),AC011825.4(3397)	6	QM161, QM215, QM357, QM370, QM402, QM53
RPL23AP53--SEPTIN14	6	QM163, QM247, QM264, QM339, QM48, QM92
AC253536.6--DDT	5	QM11, QM181, QM369, QM65, QM79
AL009050.1(93996),MAFB(465495)--AL118523.1	5	QM113, QM321, QM34, QM364, QM95
AL672310.1(1405),RPL23AP47(5577)--SEPTIN14	5	QM110, QM221, QM3, QM318, QM42
AP003304.1(168718),LINC02552(24499)--CASP12	5	QM142, QM16, QM161, QM168, QM51
APOE--FP236383.3	5	QM116, QM129, QM171, QM193, QM240
CLU--VIM	5	QM388, QM395, QM402, QM403, QM406
COL18A1--LCNL1	5	QM127, QM318, QM46, QM7, QM71
DUX4--ROCK1	5	QM11, QM26, QM60, QM67, QM79
DYNLRB1--ID1	5	QM109, QM20, QM21, QM30, QM93
FP236383.3--AC132217.2	5	QM169, QM240, QM377, QM381, QM402
FP236383.3--ACTB	5	QM107, QM240, QM365, QM396, QM403
FP236383.3--AL669831.3	5	QM173, QM314, QM365, QM414, QM99
FP236383.3--EEF2	5	QM173, QM189, QM202, QM397, QM99
FP236383.3--IGF2	5	QM169, QM240, QM377, QM381, QM402
FP236383.3--IGFBP5	5	QM138, QM361, QM378, QM402, QM406
FP236383.3--PTGDS	5	QM136, QM148, QM222, QM298, QM84
FP236383.3--RACK1	5	QM337, QM387, QM401, QM403, QM406
FP236383.3--SFRP2	5	QM111, QM353, QM361, QM377, QM396
FP236383.3--UBC	5	QM173, QM193, QM313, QM411, QM81
GSN--FP236383.3	5	QM112, QM160, QM193, QM311, QM402
IFITM3--FP236383.3	5	QM129, QM156, QM405, QM406, QM74
IGF2--FP236383.3	5	QM189, QM232, QM251, QM331, QM406
MT3--LINC01496	5	QM209, QM287, QM299, QM395, QM410
PARD6B(19948),BCAS4(18151)--BCAS4	5	QM13, QM183, QM19, QM21, QM318
PROSER1--PROSER1	5	QM103, QM172, QM203, QM225, QM3
SF3B2--SF3B2	5	QM34, QM52, QM67, QM91, QM92
SPARC--CATSPER3	5	QM59, QM60, QM61, QM63, QM73
SPARC--PCBD2	5	QM59, QM60, QM61, QM63, QM73
TPT1--FP236383.3	5	QM193, QM345, QM397, QM401, QM89
5--8S--rRNA(3768),FP236383.3(119942)--TMEM59	4	QM100, QM21, QM46, QM53
AC008014.1--AC079906.1	4	QM113, QM131, QM14, QM33
AC132217.2--FP236383.3	4	QM189, QM251, QM331, QM406
CLU--EEF1A1	4	QM159, QM371, QM384, QM411
EEF1A1--CLU	4	QM130, QM261, QM323, QM405
EEF1A1--GSN	4	QM266, QM351, QM355, QM403
EEF1G--FP236383.3	4	QM153, QM173, QM327, QM396
EIF3D--KCNMA1	4	QM1, QM155, QM168, QM23
FP236383.3--ALDH2	4	QM169, QM258, QM289, QM314
FP236383.3--B2M	4	QM153, QM353, QM368, QM93
FP236383.3--EEF1G	4	QM116, QM153, QM160, QM365
FP236383.3--GSN	4	QM138, QM193, QM402, QM406
FP236383.3--MTND2P28	4	QM116, QM152, QM173, QM353
FP236383.3--RBFOX2	4	QM116, QM169, QM175, QM73
FP236383.3--TAGLN	4	QM129, QM277, QM396, QM81
FP236383.3--TPT1	4	QM153, QM373, QM401, QM84
GNAS--FP236383.3	4	QM298, QM371, QM373, QM403
HOXC6--HOXC4	4	QM21, QM321, QM322, QM50
LINC02850(109677),AC115619.1(27975)--APOB	4	QM102, QM183, QM53, QM90
MTERF1--AC079760.1	4	QM106, QM320, QM48, QM91
OR51B5--HBG1	4	QM13, QM163, QM17, QM19
PCDHGA8--AL445183.1	4	QM100, QM29, QM51, QM95
PCDHGA8--PODN	4	QM100, QM29, QM51, QM95
PRB4--PRR4	4	QM233, QM271, QM290, QM354
RNF138--RNF125	4	QM161, QM215, QM370, QM53
SLC26A2--FP236383.3	4	QM112, QM336, QM345, QM377
SPRR2F(26924),SPRR2C(51)--LELP1	4	QM155, QM177, QM348, QM367
TYROBP--ATN1	4	QM1, QM162, QM8, QM9
UBC--FP236383.3	4	QM193, QM361, QM377, QM402
VIM--FP236383.3	4	QM298, QM327, QM401, QM73
AC068286.1--AC068286.2(145379),NBAS(29469)	3	QM299, QM320, QM331
AC105417.1(74307),AC082650.1(45774)--LINC02465	3	QM325, QM403, QM76
ADAMTS2--AC136628.4	3	QM25, QM7, QM71
AKT3--SDCCAG8	3	QM127, QM335, QM343
AL512590.2--CCDC180	3	QM26, QM48, QM50
AL669831.3--EEF1A1	3	QM365, QM420, QM68
ATXN2--RBMS1P1	3	QM39, QM40, QM42
C16orf95--LINC02181	3	QM203, QM220, QM229
C1S--CADPS2	3	QM405, QM43, QM63
CCDC169--SOHLH2	3	QM21, QM245, QM333
CCDC18-AS1--PMM2P1(1921),AP001180.1(22613)	3	QM272, QM273, QM274
CEMIP--FP236383.3	3	QM277, QM406, QM420
CFB--PFDN5	3	QM173, QM174, QM298
CLTB--RAB11FIP3	3	QM158, QM42, QM8
CTSB--LRP1	3	QM195, QM240, QM314
EEF1A1--HLA-B	3	QM266, QM331, QM346
EEF2--FP236383.3	3	QM298, QM353, QM405
EIF4G2--FP236383.3	3	QM189, QM299, QM410
FARP2--AC104633.1(129440),COX6CP6(1358)	3	QM59, QM60, QM61
FARP2--AC104633.1(29180),COX6CP6(101618)	3	QM59, QM60, QM61
FP236383.3--CD63	3	QM173, QM315, QM345
FP236383.3--CD74	3	QM361, QM365, QM384
FP236383.3--CST3	3	QM327, QM377, QM401
FP236383.3--EIF4G2	3	QM173, QM320, QM74
FP236383.3--FOXP1	3	QM299, QM395, QM401
FP236383.3--FTL	3	QM189, QM240, QM263
FP236383.3--GAPDH	3	QM221, QM420, QM63
FP236383.3--GLUL	3	QM129, QM345, QM410
FP236383.3--GPX3	3	QM152, QM353, QM361
FP236383.3--H19	3	QM189, QM240, QM377
FP236383.3--HNRNPA1	3	QM298, QM63, QM73
FP236383.3--HNRNPA2B1	3	QM232, QM277, QM311
FP236383.3--IGFBP4	3	QM138, QM159, QM377
FP236383.3--LMO4	3	QM193, QM403, QM43
FP236383.3--NBL1	3	QM314, QM327, QM388
FP236383.3--NPIPB3	3	QM116, QM152, QM327
FP236383.3--PCOLCE	3	QM111, QM169, QM232
FP236383.3--SLC26A2	3	QM260, QM291, QM403
FP236383.3--SPARC	3	QM173, QM311, QM361
FP236383.3--TIMP1	3	QM111, QM298, QM405
FTH1--FP236383.3	3	QM129, QM153, QM298
GFAP--AL627171.2	3	QM19, QM67, QM98
GJB6--GJB6(21502),CRYL1(149799)	3	QM158, QM256, QM290
GNAS--HNRNPA1	3	QM130, QM361, QM373
HBE1--HBG1	3	QM13, QM17, QM19
HECTD4--C5orf66	3	QM39, QM40, QM42
HFM1--TUFM	3	QM109, QM17, QM21
HNRNPA1--NDUFAF3	3	QM173, QM337, QM99
HSP90AA1--FP236383.3	3	QM377, QM410, QM73
IGFBP5--FP236383.3	3	QM116, QM308, QM405
LINC00578--ZC3H4	3	QM11, QM34, QM9
LINC01002--SEPTIN14	3	QM11, QM113, QM64
LRP10--C1S	3	QM21, QM83, QM9
LTBP3--AGBL5	3	QM59, QM60, QM61
MAGI2--GHR	3	QM280, QM375, QM95
MBD5--NMNAT2	3	QM59, QM60, QM61
MEX3D--MEX3D	3	QM14, QM313, QM50
MGAT5--AL360006.1	3	QM59, QM60, QM61
MTCO1P12--FP236383.3	3	QM129, QM189, QM405
MTCO3P12--FP236383.3	3	QM289, QM323, QM403
MTMR3--BCAR3	3	QM272, QM273, QM274
NACA--FP236383.3	3	QM232, QM390, QM406
NF2--MARK2P10(36680),RN7SL252P(43770)	3	QM39, QM40, QM42
NF2--PIEZO2	3	QM272, QM273, QM274
NUCB1--LAMA2	3	QM286, QM345, QM397
OR51B5--HBD	3	QM13, QM17, QM19
PCDHGA10--AL445183.1	3	QM100, QM51, QM95
PCDHGA10--PODN	3	QM100, QM51, QM95
PCDHGA11--AL445183.1	3	QM100, QM51, QM95
PCDHGA11--PODN	3	QM100, QM51, QM95
PCDHGB6--AL445183.1	3	QM100, QM51, QM95
PCDHGB6--PODN	3	QM100, QM51, QM95
PCM1--PCM1	3	QM138, QM242, QM352
PMM2--AC027288.3	3	QM179, QM375, QM46
PTGDS--FP236383.3	3	QM129, QM219, QM420
PTOV1-AS1--NFKBIB	3	QM172, QM174, QM175
PTPRM--AP005062.1	3	QM157, QM34, QM375
RACK1--FP236383.3	3	QM219, QM346, QM414
RGS7--AL358176.5(33526),Y--RNA(10169)	3	QM245, QM6, QM87
RPSA--FP236383.3	3	QM153, QM221, QM405
SERPINF1--FP236383.3	3	QM193, QM320, QM402
SERTAD1--MLLT6	3	QM17, QM21, QM9
SFRP2--FP236383.3	3	QM152, QM390, QM405
SKP2--INTS6P1(45732),GCSHP1(121331)	3	QM59, QM60, QM61
SLC47A1--FP236383.3	3	QM345, QM378, QM406
SMURF2P1--LRRC37B	3	QM113, QM168, QM321
THSD4--TPM2	3	QM365, QM371, QM405
TIMP3--FP236383.3	3	QM169, QM173, QM405
TRIP11--OR4N2(9145),OR4K6P(7969)	3	QM272, QM273, QM274
VIM--PTGDS	3	QM138, QM341, QM406
ZNF559--ZNF177	3	QM103, QM155, QM48
A2M--A2M	2	QM62, QM78
A2M--EEF1A1	2	QM327, QM406
AC008014.1--AC008014.1(58167),AC079906.1(35553)	2	QM11, QM113
AC008014.1--AC008014.1(86992),AC079906.1(6728)	2	QM146, QM337
AC010883.3--AHNAK	2	QM327, QM63
AC010997.3--ZNF503-AS2	2	QM182, QM360
AC011479.4--ACTB	2	QM148, QM401
AC016629.1--RPL23AP53	2	QM375, QM53
AC026341.1--GAP43	2	QM317, QM318
AC138207.8--PTGDS	2	QM152, QM395
AC244258.1(114323),GAPDHP41(58239)--SPRR2E	2	QM141, QM183
ACAA1--C4B	2	QM130, QM235
ACTG1--B2M	2	QM174, QM389
ACTG1--FP236383.3	2	QM240, QM291
ACTG1--TLE5	2	QM112, QM361
ACTG1--TPT1	2	QM173, QM222
ACTN1--CAV1	2	QM344, QM403
ACTR1A--CFB	2	QM148, QM370
ADI1--SPTAN1	2	QM230, QM302
AEBP1--VCP	2	QM111, QM153
AFAP1L1--SLC7A2	2	QM259, QM410
AHNAK--ADM	2	QM146, QM263
AHNAK--EEF2	2	QM129, QM377
AHNAK--KCNMA1	2	QM112, QM269
AHNAK--KRTCAP2	2	QM381, QM403
AHNAK--OS9	2	QM270, QM414
AKT1--GNAS	2	QM262, QM327
AL034430.2--TECR	2	QM368, QM414
AL358781.1--GNAS	2	QM389, QM405
AL627171.2--ITM2B	2	QM202, QM220
AL627309.5--SEPTIN14	2	QM362, QM50
AL669831.3--TPT1	2	QM159, QM247
ALDH2--B2M	2	QM346, QM369
ANXA1--DGCR6	2	QM339, QM381
ANXA1--PRODH	2	QM339, QM381
ANXA2--CLU	2	QM232, QM314
ANXA2--FAU	2	QM197, QM377
ANXA2--HFM1	2	QM202, QM388
ANXA2--MRC2	2	QM111, QM344
ANXA2--OGN	2	QM270, QM327
ANXA2--PET100	2	QM159, QM402
ANXA2--SULF2	2	QM233, QM361
ANXA2--TIMP2	2	QM146, QM221
ANXA2--VIM	2	QM174, QM361
AP003304.1(168850),LINC02552(24367)--CASP4LP	2	QM142, QM3
AP2A1--ERGIC3	2	QM182, QM183
AP2A1--IRF3	2	QM250, QM251
AP2M1--PKM	2	QM366, QM403
APLP1--ZNF500	2	QM311, QM63
APLP2--FP236383.3	2	QM169, QM381
APLP2--RACK1	2	QM276, QM311
APP--FP236383.3	2	QM335, QM371
APP--GSN	2	QM157, QM403
APP--HNRNPA1	2	QM269, QM298
ARF4--COPA	2	QM402, QM72
ARF4--DENND6A-AS1	2	QM60, QM61
ARHGAP23--PABPC1L	2	QM400, QM403
ARHGEF10--SLC39A7	2	QM267, QM402
ARHGEF2--PDE3A	2	QM263, QM292
ARHGEF6--WBP2	2	QM400, QM85
ARMCX5-GPRASP2--RRH	2	QM273, QM360
ARNTL--AC068472.1(206874),LINC02726(2512)	2	QM297, QM298
ASAP3--CYP1B1	2	QM259, QM337
ATN1--ATN1	2	QM20, QM213
ATP1B2--AL627171.2	2	QM65, QM67
ATP1B3--SUMF2	2	QM373, QM379
ATP5F1A--EDNRA	2	QM390, QM84
ATP5F1B--LAMB2	2	QM403, QM63
ATP5F1C--PKM	2	QM240, QM344
ATP5F1D--CTNNB1	2	QM266, QM283
ATP5PD--TSPAN31	2	QM141, QM153
ATP5PO--PARL	2	QM157, QM299
ATP8B4--DTWD1	2	QM405, QM63
B2M--FP236383.3	2	QM193, QM240
B2M--TSC22D3	2	QM344, QM361
BAZ2B--KANK2	2	QM327, QM388
BNC2--SRP72	2	QM348, QM406
BSG--ANXA2	2	QM152, QM387
BSG--GSN	2	QM111, QM259
BTG4--POU2AF1	2	QM203, QM28
C1orf54--PCYT1A	2	QM108, QM225
C3--RACK1	2	QM247, QM353
C6orf62--RSL1D1	2	QM136, QM378
CALD1--TTC3	2	QM160, QM403
CALM2--PTPA	2	QM170, QM200
CALR--FP236383.3	2	QM193, QM277
CASP4--MLLT1	2	QM179, QM400
CBX1--CTSL	2	QM314, QM345
CCDC18-AS1--ANKRD62(60528),PMM2P2(1911)	2	QM272, QM273
CCDC47--FAF2	2	QM262, QM370
CCN2--FP236383.3	2	QM152, QM169
CCNG1--MYL12A	2	QM268, QM371
CCT7--CD99	2	QM192, QM195
CD63--ACTB	2	QM152, QM240
CD63--FP236383.3	2	QM298, QM381
CD63--PCOLCE	2	QM173, QM403
CD81--GLUL	2	QM138, QM414
CDC42EP4--FP671120.3(4296),FP671120.7(147)	2	QM164, QM65
CEMIP--ALDH2	2	QM287, QM84
CFAP36--AIFM1	2	QM271, QM276
CFL1--ARF6	2	QM311, QM365
CFL1--SLC44A1	2	QM368, QM378
CHD6--AC006076.1(20726),SUMO1P1(27229)	2	QM59, QM60
CHD6--ZFP64	2	QM59, QM60
CHSY3--CHSY3(191693),RNU7-53P(8294)	2	QM26, QM29
CIAO2B--CD99	2	QM173, QM403
CICP18(2317),AL035696.2(20207)--SEPTIN14	2	QM172, QM64
CLDN11--BCAP31	2	QM370, QM387
CLNS1A--FKBP15	2	QM357, QM400
CLTA--CCT3	2	QM118, QM323
CLU--ACTB	2	QM344, QM403
CLU--APOE	2	QM116, QM361
CLU--FAU	2	QM298, QM365
CLU--GSN	2	QM112, QM298
CLU--NDRG1	2	QM104, QM414
CLU--TMSB4X	2	QM116, QM152
CNTROB--CLOCK	2	QM346, QM371
COPA--AC073611.1	2	QM129, QM377
COPA--PFDN5	2	QM129, QM377
COX4I1--ALDH7A1	2	QM169, QM298
COX4I1--RAB13	2	QM353, QM377
COX7A2--TPRG1L	2	QM174, QM344
CPNE1--FOSB	2	QM313, QM396
CPXM2--NADK	2	QM411, QM74
CREB3L2--DHX30	2	QM159, QM298
CSTB--ANXA2	2	QM152, QM327
CTDSPL--NDRG1	2	QM335, QM336
CTNNA1--RPSA	2	QM148, QM262
CTNNB1--BANF1	2	QM104, QM410
CTSA--TMEM63B	2	QM268, QM352
CTSZ--PRELID1	2	QM403, QM405
CUBN--OR7E25P	2	QM297, QM298
CUX1--HDGF	2	QM202, QM320
CX3CR1--FERMT1(47283),TARDBPP1(30676)	2	QM179, QM19
CYB5A--SLC25A3	2	QM159, QM313
CYBA--TSC22D3	2	QM159, QM267
CYFIP1--GLOD4	2	QM222, QM276
DAPK1--LPAR1	2	QM400, QM403
DCN--FP236383.3	2	QM138, QM402
DCN--GNAS	2	QM169, QM344
DDIT4--TJP1	2	QM371, QM389
DGKI--NAP1L1	2	QM112, QM400
DHPS--NAGLU	2	QM403, QM406
DHRS3--FP236383.3	2	QM152, QM405
DHRS3--NTN1	2	QM156, QM311
DKK3--SH3GLB2	2	QM202, QM238
DSTN--GNAS	2	QM366, QM99
DUXAP9--CR383656.6	2	QM375, QM40
EEF1A1--ACTB	2	QM269, QM377
EEF1A1--AL669831.3	2	QM345, QM377
EEF1A1--C3	2	QM101, QM389
EEF1A1--C4A	2	QM366, QM396
EEF1A1--CST3	2	QM225, QM395
EEF1A1--EEF1G	2	QM401, QM99
EEF1A1--HSP90B1	2	QM175, QM330
EEF1A1--IGFBP5	2	QM308, QM346
EEF1A1--NPM1	2	QM152, QM202
EEF1A1--PKM	2	QM230, QM396
EEF1A1--PSMA6	2	QM263, QM403
EEF1A1--RBFOX2	2	QM361, QM405
EEF1A1--TIMP1	2	QM152, QM192
EEF1A1--TMSB4X	2	QM345, QM420
EEF1A1--UBC	2	QM229, QM411
EGLN2--ERGIC3	2	QM215, QM405
EI24--CPNE1	2	QM326, QM374
EIF3CL--EEF1A1	2	QM118, QM400
EIF3E--ACTG1	2	QM193, QM377
EIF3E--NAP1L1	2	QM137, QM346
EIF3E--YWHAZ	2	QM298, QM378
EIF3F--HIPK1	2	QM107, QM370
EIF3I--NAA60	2	QM236, QM239
EIF3M--CTDSP2	2	QM169, QM371
EIF4G2--CHID1	2	QM121, QM286
EIF5B--NACA	2	QM182, QM388
EIF5B--SEPTIN7	2	QM360, QM406
ELF1--ACLY	2	QM104, QM326
EMC4--NALCN	2	QM291, QM314
ENAH--AC010761.3	2	QM297, QM298
ENAH--SUPT6H	2	QM297, QM298
ENG--MSN	2	QM146, QM219
ENO1--FP236383.3	2	QM159, QM414
ENO2--LNX1	2	QM60, QM61
EP400--CDH1	2	QM117, QM171
EPB41L2--ADCY2	2	QM121, QM219
EPS15--EIF3CL	2	QM146, QM61
ERGIC1--MTCH1	2	QM152, QM276
EWSR1--ZNF185	2	QM195, QM304
FADS1--P3H1	2	QM276, QM354
FAM107A--NACA	2	QM327, QM361
FAM86B3P--AC139453.1(17088),ALG1L6P(2446)	2	QM300, QM51
FAU--IGFBP5	2	QM116, QM121
FAU--PPIB	2	QM283, QM331
FBXO25--SEPTIN14	2	QM367, QM6
FBXW8--TESC	2	QM59, QM60
FGD6--AC023141.7(182371),AC128676.1(4255944)	2	QM39, QM40
FGD6--CTSK	2	QM366, QM388
FGL2--GNAS	2	QM169, QM344
FIG4--AP003385.4	2	QM225, QM32
FKBP1A--CDC42	2	QM104, QM209
FLII--ANXA11	2	QM129, QM153
FLNA--THSD4	2	QM261, QM89
FLNB--ATP1A1	2	QM298, QM402
FLNB--KCNMA1	2	QM229, QM414
FOXP1--GOLGA4	2	QM46, QM47
FP236383.3--A2M	2	QM193, QM361
FP236383.3--ADAMTSL3	2	QM261, QM361
FP236383.3--ADAR	2	QM222, QM308
FP236383.3--APLP2	2	QM129, QM345
FP236383.3--APOE	2	QM153, QM81
FP236383.3--BGN	2	QM365, QM414
FP236383.3--BSG	2	QM156, QM420
FP236383.3--CACNA2D3	2	QM287, QM299
FP236383.3--CEMIP	2	QM222, QM327
FP236383.3--CTNNA1	2	QM323, QM327
FP236383.3--EIF4A1	2	QM232, QM277
FP236383.3--FBLN1	2	QM289, QM414
FP236383.3--FKBP8	2	QM146, QM81
FP236383.3--FTH1	2	QM189, QM298
FP236383.3--GMDS	2	QM148, QM222
FP236383.3--ITM2B	2	QM298, QM81
FP236383.3--KCNMA1	2	QM353, QM43
FP236383.3--LTBP2	2	QM116, QM402
FP236383.3--MTATP6P1	2	QM138, QM298
FP236383.3--MTCO1P12	2	QM173, QM298
FP236383.3--NDRG1	2	QM189, QM387
FP236383.3--PPIA	2	QM414, QM99
FP236383.3--PSAP	2	QM153, QM263
FP236383.3--RHOA	2	QM153, QM377
FP236383.3--SPTLC3	2	QM10, QM420
FP236383.3--SULF2	2	QM111, QM403
FP236383.3--THSD4	2	QM420, QM89
FP236383.3--TIMP2	2	QM361, QM378
FP236383.3--TIMP3	2	QM170, QM403
FP236383.3--TXNIP	2	QM221, QM401
FP236383.3--YWHAE	2	QM153, QM84
FP671120.6--PTGDS	2	QM156, QM63
FRG1BP--DEFB124	2	QM131, QM15
FSTL1--EXOSC10	2	QM323, QM366
FSTL1--UBA52	2	QM270, QM344
FUS--NACA	2	QM118, QM314
FUS--ZNF322	2	QM268, QM395
GALR1--GALR1(52245),AC124254.2(91474)	2	QM164, QM350
GAPDH--VIM	2	QM314, QM336
GAS5--KCNMA1	2	QM387, QM390
GAS6--PSMD2	2	QM361, QM402
GCC2--EIF4G2	2	QM366, QM381
GCLC--GCLC	2	QM163, QM3
GEMIN8--EGLN2	2	QM339, QM340
GLUD1--HDLBP	2	QM287, QM314
GLUL--FP236383.3	2	QM371, QM406
GLUL--TACC1	2	QM260, QM373
GLUL--TKT	2	QM227, QM299
GLUL--VIM	2	QM129, QM406
GMDS-DT--GMDS	2	QM27, QM403
GNAS--ANXA2	2	QM118, QM173
GNAS--CLU	2	QM148, QM403
GNAS--ERGIC1	2	QM264, QM403
GNAS--GSN	2	QM384, QM420
GNAS--MRC2	2	QM182, QM378
GNAS--MYL6	2	QM193, QM298
GNAS--RACK1	2	QM327, QM396
GNAS--UBA52	2	QM381, QM403
GNB5--CCDC26	2	QM207, QM209
GSN--ANXA2	2	QM207, QM411
GSN--EEF1A1	2	QM112, QM89
GSN--HNRNPA1	2	QM397, QM414
GSN--IGFBP2	2	QM230, QM240
H19--FP236383.3	2	QM189, QM377
H3-3A--IGFBP5	2	QM129, QM365
H3-3B--GNAS	2	QM111, QM175
HADHB--PDE3A	2	QM153, QM361
HDAC6--VAPA	2	QM225, QM271
HEXA--FNBP1	2	QM160, QM232
HIGD1A--GSN	2	QM277, QM85
HK1--AUP1	2	QM173, QM388
HLA-DRB1--PLEC	2	QM193, QM411
HLA-E--B2M	2	QM193, QM377
HMGB1--DYNC1H1	2	QM262, QM366
HMGN3--GNAS	2	QM268, QM373
HNMT--EPB41L2	2	QM287, QM327
HNRNPA1--BMP1	2	QM242, QM403
HNRNPA1--FP236383.3	2	QM111, QM345
HNRNPA1--PPCS	2	QM373, QM89
HNRNPA1--UBA52	2	QM336, QM377
HNRNPA2B1--CHCHD4	2	QM366, QM81
HNRNPA2B1--PCSK7	2	QM248, QM387
HNRNPA2B1--TPP1	2	QM249, QM406
HNRNPA2B1--UBB	2	QM136, QM327
HNRNPC--C3	2	QM169, QM327
HNRNPC--CSF1R	2	QM153, QM346
HSP90AB1--NFIC	2	QM169, QM384
HSP90B1--PDLIM7	2	QM173, QM411
HSPB2--DDB1	2	QM20, QM9
HSPD1--PAF1	2	QM153, QM335
HSPD1--PLEKHA6	2	QM229, QM390
IER2--FBLN5	2	QM384, QM395
IFITM3--LDHB	2	QM10, QM84
IFITM3--PTGDS	2	QM173, QM420
IFRD2--UBAP2L	2	QM276, QM390
IGFBP5--HSPA9	2	QM153, QM403
IK--CTDSP2	2	QM291, QM371
IL6ST--SERPING1	2	QM311, QM361
IMPDH2--ALDH7A1	2	QM169, QM396
INPP1--NRBP1	2	QM332, QM354
INTS13--TGM2	2	QM311, QM403
IPO9--DHPS	2	QM160, QM336
ITM2B--NFE2L1	2	QM181, QM200
ITM2B--PAPLN	2	QM202, QM406
JMJD6--LITAFD	2	QM46, QM47
KCNMA1--ANXA2	2	QM104, QM414
KCNMA1--CCND1	2	QM146, QM414
KCNMA1--LLGL1	2	QM313, QM385
KCNMA1--NDRG1	2	QM112, QM153
KCNMA1--TACC1	2	QM369, QM402
KDM4C--DDAH2	2	QM121, QM153
KLRK1-AS1(7344),KLRC4(1532)--KLRK1	2	QM15, QM172
KMT2C--PKD1	2	QM23, QM292
KTN1--FAM162A	2	QM153, QM292
KTN1--NTRK3	2	QM227, QM270
LASP1--VSIR	2	QM259, QM327
LHFPL3--HDLBP	2	QM381, QM402
LINC01490(14668),LIN7A(7135)--AP003385.4	2	QM26, QM325
LONRF1--EEF1D	2	QM174, QM402
LPAR6--CTTN	2	QM366, QM390
LSR--LSR	2	QM300, QM86
MAGED2--AHNAK	2	QM152, QM169
MAPK7--NDUFA11	2	QM219, QM34
MATR3--VTI1B	2	QM170, QM411
MBD5--NMNAT2(21826),SMG7-AS1(20668)	2	QM60, QM61
MED6P1(82730),AL353149.1(126576)--LIPJ	2	QM112, QM364
MFF--RBM4	2	QM385, QM402
MGP--TPT1	2	QM368, QM373
MIA3--PKN1	2	QM226, QM231
MLEC--B2M	2	QM384, QM411
MLF2--UQCRB	2	QM387, QM397
MMP2--A2M	2	QM298, QM327
MORF4L1--GNAS	2	QM158, QM83
MPC2--GAS5	2	QM259, QM270
MRPS26--SIK2	2	QM302, QM390
MSN--LNPEP	2	QM401, QM81
MTAP--LINC01239	2	QM273, QM350
MTCO1P12--AC132217.2	2	QM222, QM331
MTCO1P12--IGF2	2	QM222, QM331
MVP--EMILIN1	2	QM103, QM51
MYH9--LRP1	2	QM251, QM361
MYL6--ACTR2	2	QM283, QM298
MYL6--FBLN1	2	QM411, QM414
MYL6--FP236383.3	2	QM112, QM414
MYLK--CAPN3	2	QM153, QM335
MYLK--MYLK	2	QM155, QM65
NACA--AC093512.2	2	QM331, QM336
NACA--AP2M1	2	QM283, QM368
NACA--ARPC3	2	QM268, QM381
NACA--CD74	2	QM153, QM81
NACA--KCNMA1	2	QM378, QM89
NACA--NRP1	2	QM378, QM74
NACA--PLD3	2	QM414, QM420
NACA--PPIA	2	QM255, QM287
NACA--SERF2	2	QM266, QM327
NACA--TLE5	2	QM299, QM381
NACA--VIM	2	QM146, QM345
NAP1L1--TECR	2	QM207, QM402
NBL1--ANXA2	2	QM298, QM99
NBR1--DDR1	2	QM249, QM362
NCL--GANAB	2	QM121, QM260
NCL--NOP53	2	QM160, QM406
NCL--P4HB	2	QM332, QM346
NCL--PABPC1	2	QM248, QM368
NCOA1--MSN	2	QM373, QM63
NDUFB1--SELENOW	2	QM314, QM414
NDUFS6--UBA52	2	QM175, QM420
NEK9--SMC4	2	QM236, QM370
NEO1--HNRNPA2B1	2	QM240, QM299
NF2--ASXL2	2	QM172, QM174
NFIC--PSME3IP1	2	QM121, QM173
NFIX--AL357520.1(90216),MALRD1(17632)	2	QM297, QM299
NFKBIA--FP236383.3	2	QM159, QM298
NPC2--VIM	2	QM219, QM420
NPM1--ANXA2	2	QM323, QM72
NPM1--PYGL	2	QM286, QM299
NPNT--IGFBP2	2	QM138, QM153
NPRL2--CIRBP	2	QM381, QM396
NR4A1--GSN	2	QM414, QM99
NUCB1--C3	2	QM411, QM72
NUCKS1--FAU	2	QM291, QM401
NUCKS1--UBA52	2	QM298, QM410
NUP214--CD99L2	2	QM138, QM385
NUP98--SURF1	2	QM129, QM274
ODF2--BCLAF1	2	QM133, QM159
OPA1--EBNA1BP2	2	QM203, QM269
OSTC--MTERF2	2	QM153, QM377
PAIP1--NAP1L1	2	QM273, QM381
PCBP2--SULF2	2	QM345, QM397
PCDHGA12--AL445183.1	2	QM51, QM95
PCDHGA12--PODN	2	QM51, QM95
PCDHGA9--AL445183.1	2	QM51, QM95
PCDHGA9--PODN	2	QM51, QM95
PCDHGB7--AL445183.1	2	QM51, QM95
PCDHGB7--PODN	2	QM51, QM95
PCDHGC4--AL445183.1	2	QM51, QM95
PCDHGC4--PODN	2	QM51, QM95
PCDHGC5--AL445183.1	2	QM51, QM95
PCDHGC5--PODN	2	QM51, QM95
PCMTD2--SEPTIN14	2	QM121, QM79
PDE3A--ABHD14B	2	QM169, QM268
PDE3A--MAP4K4	2	QM289, QM378
PDIA3--SEC31A	2	QM169, QM395
PDIA6--RNF213	2	QM118, QM414
PDLIM7--PDLIM7	2	QM256, QM94
PFDN5--IGFBP4	2	QM361, QM63
PGF--G6PC3	2	QM157, QM81
PGK1--SERPING1	2	QM199, QM311
PHLDB2--PRKCSH	2	QM314, QM329
PICALM--PLLP	2	QM174, QM354
PIK3R1--SIL1	2	QM229, QM402
PKM--CLEC3B	2	QM202, QM276
PKM--EXOSC7	2	QM202, QM276
PKM--VIM	2	QM117, QM174
PLCD4--RB1	2	QM129, QM298
POLR2J3--UPK3BL2(1571),SPDYE2(5812)	2	QM133, QM28
POLR2J3--UPK3BL2(1622),SPDYE2(5761)	2	QM163, QM245
POLR2L--PPP2R1A	2	QM219, QM282
PPARGC1A(422468),DHX15(190884)--PPARGC1A	2	QM214, QM60
PPFIA1--TOM1L2	2	QM270, QM339
PRG4--EEF1A1	2	QM173, QM313
PRKAG2--RBM22	2	QM260, QM314
PRMT5--DAB2	2	QM170, QM384
PRR13--CLIC1	2	QM298, QM396
PRR13--NDRG1	2	QM102, QM106
PSMD3--HFM1	2	QM197, QM402
PTGDS--PRODH	2	QM48, QM71
PTGDS--VIM	2	QM341, QM87
PTMS--FTH1	2	QM130, QM298
PUDP--STS	2	QM239, QM258
RAB34--GNAS	2	QM111, QM320
RACK1--CAPNS1	2	QM146, QM262
RACK1--EEF1A1	2	QM153, QM268
RACK1--GLUL	2	QM371, QM384
RACK1--RALY	2	QM182, QM247
RACK1--SND1	2	QM121, QM420
RANBP2--AC073611.1	2	QM327, QM371
RANBP2--PFDN5	2	QM327, QM371
RASSF2--TPT1	2	QM219, QM420
RHOA--EXT1	2	QM287, QM361
RMND5B--SCOC	2	QM153, QM269
RNF167--NCL	2	QM366, QM385
RNF26--Z93403.1	2	QM353, QM370
RPA1--COX4I1	2	QM240, QM368
RPS11P5--ATP6V0E1	2	QM197, QM283
RPS6KB1--SPAG17	2	QM370, QM371
RRBP1--PHB2	2	QM273, QM300
RRBP1--TENM2	2	QM298, QM370
RTF1--BHLHE40	2	QM173, QM308
RTRAF--TMEM59	2	QM200, QM81
RUVBL1--PACS2	2	QM59, QM60
S100A6--FP236383.3	2	QM345, QM405
SAP30L--PCOLCE	2	QM141, QM387
SAT1--GNAS	2	QM222, QM268
SCAF4--SCAF4	2	QM102, QM280
SCARB2--AL627171.2	2	QM60, QM65
SCCPDH--ATP1A1	2	QM153, QM215
SDHA--HLA-DPA1	2	QM264, QM402
SEC22B--LINGO2	2	QM242, QM3
SEPTIN14--AC144568.2(6805),AC131281.2(64004)	2	QM106, QM42
SERF2--CRTAP	2	QM146, QM238
SERF2--NFKBIA	2	QM181, QM268
SERF2--SERPING1	2	QM104, QM341
SERINC1--GFAP	2	QM67, QM98
SETD3--RANBP2	2	QM351, QM400
SF3B2--MYL6	2	QM152, QM336
SH2B3--PSMA7	2	QM200, QM222
SH3PXD2A--CYFIP1	2	QM274, QM378
SHF--THSD7A(35643),TMEM106B(343429)	2	QM211, QM280
SIRT2--GLT8D2	2	QM231, QM388
SLC26A2--FAU	2	QM420, QM43
SLC38A1--MLLT6	2	QM170, QM402
SLC38A10--KANSL3	2	QM111, QM308
SLC47A1--RPSA	2	QM10, QM84
SLC4A4--NACA	2	QM299, QM371
SLC9B2--PPIB	2	QM159, QM361
SLTM--QARS1	2	QM230, QM371
SMOC1--FP236383.3	2	QM153, QM169
SNX1--HNRNPA2B1	2	QM274, QM390
SPAG7--KANK2	2	QM235, QM276
SPINT2--ACTB	2	QM148, QM401
SPRR2B(12802),SPRR2E(9493)--SPRR2A	2	QM367, QM6
SPTAN1--BSG	2	QM193, QM300
SPTBN1--HAX1	2	QM174, QM230
SPTBN1--TOM1	2	QM35, QM371
SQSTM1--BTF3	2	QM381, QM388
SRPRA--RPN2	2	QM384, QM411
SRRM2--ATP5MC3	2	QM159, QM385
ST8SIA6(64808),PRPF38AP2(57959)--STAM	2	QM19, QM48
STAG3L1--GTF2IRD2B	2	QM121, QM361
STAT6--ABCC10	2	QM152, QM277
STIP1--ATP6V1H	2	QM226, QM343
STOM--AL627171.2	2	QM23, QM76
SUB1--EIF3E	2	QM141, QM298
SUGT1P3--CLYBL	2	QM60, QM61
SULF1--SARS1	2	QM153, QM406
SULF2--AK3	2	QM52, QM9
SULT1A1--MAP4	2	QM197, QM406
SWAP70--LHFPL6	2	QM121, QM308
SYNJ2--HNRNPA2B1	2	QM261, QM327
SYNPO2--SYNPO2	2	QM163, QM206
TACC2--AL022345.4	2	QM297, QM299
TAGLN--LTBP2	2	QM182, QM268
TBCA--FMOD	2	QM173, QM345
THSD4--NOMO1	2	QM199, QM377
TIMP1--PTGDS	2	QM16, QM283
TIMP3--PCBP2	2	QM118, QM397
TJP1--SERINC3	2	QM406, QM410
TKT--MPP5	2	QM233, QM297
TMED3--GXYLT2	2	QM403, QM89
TMEM109--MAN1C1	2	QM377, QM89
TMEM115--PABPC1	2	QM174, QM189
TMEM248--HNRNPH1	2	QM327, QM385
TMSB10--FP236383.3	2	QM298, QM73
TOB2--PPME1	2	QM247, QM373
TPM4--C8orf34-AS1	2	QM110, QM23
TPT1--ANXA5	2	QM111, QM197
TPT1--CLU	2	QM138, QM411
TPT1--EIF5A	2	QM377, QM414
TPT1--ITM2C	2	QM341, QM43
TPT1--OGN	2	QM153, QM267
TPTE2P5--CLYBL	2	QM60, QM61
TRAPPC8--FOXK1	2	QM188, QM264
TSC22D3--EEF2	2	QM361, QM400
TSN--ANXA2	2	QM373, QM420
TWIST1--SV2C	2	QM325, QM368
UBA52--GSN	2	QM10, QM314
UBA52--MYL6	2	QM137, QM403
UBC--CLU	2	QM157, QM361
UBC--EEF1G	2	QM389, QM400
UBC--VIM	2	QM276, QM352
UBE2J1--LAMB1	2	QM153, QM289
UBXN10--UBXN10	2	QM161, QM164
UFD1--APOLD1	2	QM340, QM378
UQCRB--CAPN2	2	QM247, QM340
UQCRB--NOTCH2	2	QM121, QM195
URI1--BCAP31	2	QM268, QM313
UROD--SLC4A1AP	2	QM169, QM368
USP21P1(86513),AC008072.1(36880)--SERPINE2	2	QM183, QM367
USP34--MYO5A	2	QM273, QM402
USP53--ARHGAP10	2	QM198, QM385
USP6NL--UPF2	2	QM389, QM400
USP6NL--YLPM1	2	QM385, QM67
VAT1--TAGLN	2	QM289, QM346
VIM--CD74	2	QM121, QM420
VIM--CLU	2	QM365, QM401
VIM--EEF1G	2	QM129, QM171
VIM--IGF2	2	QM420, QM73
VIM--TPT1	2	QM269, QM388
VIM--UBL5	2	QM148, QM327
VIM-AS1--CTSZ	2	QM12, QM8
VPS13D--DDB1	2	QM116, QM346
VPS16--OLFML1	2	QM174, QM299
VPS26B--PDZD2	2	QM160, QM267
WARS1--ARHGAP17	2	QM159, QM406
YBX3--TNXB	2	QM406, QM74
ZEB2--ARHGAP15	2	QM199, QM286
ZFP36L2--AHNAK	2	QM327, QM63
ZNF142--RB1	2	QM129, QM298
ZNF791--OLFM2	2	QM297, QM299
5--8S--rRNA(1367),FP236383.3(122343)--EFCAB7	1	QM277
5--8S--rRNA(1377),FP236383.3(122333)--TRIM5	1	QM283
5--8S--rRNA(1388),FP236383.3(122322)--AC018362.1	1	QM259
5--8S--rRNA(1388),FP236383.3(122322)--C19orf33	1	QM238
5--8S--rRNA(1388),FP236383.3(122322)--S100A11	1	QM148
5--8S--rRNA(1388),FP236383.3(122322)--SNAP23	1	QM259
5--8S--rRNA(1403),FP236383.3(122307)--AP001347.1	1	QM72
5--8S--rRNA(1487),FP236383.3(122223)--GPR108	1	QM85
5--8S--rRNA(1489),FP236383.3(122221)--NUP107	1	QM117
5--8S--rRNA(1500),FP236383.3(122210)--PLD3	1	QM175
5--8S--rRNA(1516),FP236383.3(122194)--PLEKHA4	1	QM181
5--8S--rRNA(1516),FP236383.3(122194)--SRCAP	1	QM209
5--8S--rRNA(1520),FP236383.3(122190)--DAZAP1	1	QM326
5--8S--rRNA(1520),FP236383.3(122190)--IFT140	1	QM232
5--8S--rRNA(1523),FP236383.3(122187)--CTSZ	1	QM73
5--8S--rRNA(1525),FP236383.3(122185)--VIM	1	QM173
5--8S--rRNA(1534),FP236383.3(122176)--HSPA9	1	QM276
5--8S--rRNA(1534),FP236383.3(122176)--MYEF2	1	QM175
5--8S--rRNA(1549),FP236383.3(122161)--HNRNPU	1	QM405
5--8S--rRNA(1572),FP236383.3(122138)--CDH11	1	QM361
5--8S--rRNA(1572),FP236383.3(122138)--SLC25A5	1	QM175
5--8S--rRNA(1574),FP236383.3(122136)--H3-3A	1	QM43
5--8S--rRNA(1576),FP236383.3(122134)--ARNTL2	1	QM390
5--8S--rRNA(1583),FP236383.3(122127)--CLK1	1	QM111
5--8S--rRNA(1583),FP236383.3(122127)--GNAS	1	QM215
5--8S--rRNA(1584),FP236383.3(122126)--GRINA	1	QM232
5--8S--rRNA(1584),FP236383.3(122126)--ZNF428	1	QM175
5--8S--rRNA(1585),FP236383.3(122125)--WDR37	1	QM298
5--8S--rRNA(1587),FP236383.3(122123)--PARK7	1	QM274
5--8S--rRNA(1588),FP236383.3(122122)--ACYP1	1	QM389
5--8S--rRNA(1588),FP236383.3(122122)--FBXL5	1	QM221
5--8S--rRNA(1589),FP236383.3(122121)--AP3S1	1	QM202
5--8S--rRNA(1590),FP236383.3(122120)--ANXA2	1	QM283
5--8S--rRNA(1591),FP236383.3(122119)--CCND3	1	QM323
5--8S--rRNA(1597),FP236383.3(122113)--ATP5PO	1	QM388
5--8S--rRNA(1599),FP236383.3(122111)--MYO18A	1	QM400
5--8S--rRNA(1600),FP236383.3(122110)--AGPAT1	1	QM346
5--8S--rRNA(1603),FP236383.3(122107)--ILF2	1	QM146
5--8S--rRNA(1604),FP236383.3(122106)--FKBP11	1	QM308
5--8S--rRNA(1605),FP236383.3(122105)--C19orf53	1	QM77
5--8S--rRNA(1605),FP236383.3(122105)--DROSHA	1	QM314
5--8S--rRNA(1618),FP236383.3(122092)--IFI27	1	QM381
5--8S--rRNA(1626),FP236383.3(122084)--NRBP1	1	QM346
5--8S--rRNA(1628),FP236383.3(122082)--IGFBP3	1	QM403
5--8S--rRNA(1631),FP236383.3(122079)--BUD31	1	QM192
5--8S--rRNA(1633),FP236383.3(122077)--ERCC1	1	QM153
5--8S--rRNA(2854),FP236383.3(120856)--MFAP4	1	QM411
5--8S--rRNA(3644),FP236383.3(120066)--ATP5MD	1	QM345
5--8S--rRNA(3646),FP236383.3(120064)--IL18	1	QM388
5--8S--rRNA(3667),FP236383.3(120043)--MARCHF6	1	QM101
5--8S--rRNA(3675),FP236383.3(120035)--OCIAD1	1	QM99
5--8S--rRNA(3677),FP236383.3(120033)--HSPA9	1	QM370
5--8S--rRNA(3685),FP236383.3(120025)--BDH2	1	QM116
5--8S--rRNA(3685),FP236383.3(120025)--NOP10	1	QM222
5--8S--rRNA(3685),FP236383.3(120025)--TFCP2L1	1	QM107
5--8S--rRNA(3685),FP236383.3(120025)--VPS13C	1	QM73
5--8S--rRNA(3688),FP236383.3(120022)--AQP1	1	QM170
5--8S--rRNA(3688),FP236383.3(120022)--MT2A	1	QM219
5--8S--rRNA(3690),FP236383.3(120020)--AC073611.1	1	QM85
5--8S--rRNA(3690),FP236383.3(120020)--PFDN5	1	QM85
5--8S--rRNA(3693),FP236383.3(120017)--DOK4	1	QM101
5--8S--rRNA(3696),FP236383.3(120014)--ZNF84	1	QM73
5--8S--rRNA(3717),FP236383.3(119993)--ASTN2	1	QM112
5--8S--rRNA(3721),FP236383.3(119989)--HSD11B1	1	QM101
5--8S--rRNA(3721),FP236383.3(119989)--NRP1	1	QM169
5--8S--rRNA(3721),FP236383.3(119989)--ROMO1	1	QM121
5--8S--rRNA(3722),FP236383.3(119988)--HUWE1	1	QM230
5--8S--rRNA(3722),FP236383.3(119988)--TMC4	1	QM261
5--8S--rRNA(3723),FP236383.3(119987)--CCDC58	1	QM117
5--8S--rRNA(3724),FP236383.3(119986)--PRKCA	1	QM168
5--8S--rRNA(3724),FP236383.3(119986)--TOMM7	1	QM182
5--8S--rRNA(3731),FP236383.3(119979)--DDT	1	QM222
5--8S--rRNA(3734),FP236383.3(119976)--RBIS	1	QM238
5--8S--rRNA(3736),FP236383.3(119974)--VAMP3	1	QM99
5--8S--rRNA(3769),FP236383.3(119941)--TAF10	1	QM152
5--8S--rRNA(3770),FP236383.3(119940)--APBB3	1	QM197
5--8S--rRNA(3771),FP236383.3(119939)--ANKRD16	1	QM175
5--8S--rRNA(3780),FP236383.3(119930)--SNHG8	1	QM222
5--8S--rRNA(3782),FP236383.3(119928)--GSAP	1	QM117
5--8S--rRNA(3784),FP236383.3(119926)--KEAP1	1	QM251
5--8S--rRNA(3790),FP236383.3(119920)--ATP5MF	1	QM175
5--8S--rRNA(3791),FP236383.3(119919)--LGALSL	1	QM259
5--8S--rRNA(3792),FP236383.3(119918)--PHF5A	1	QM175
5--8S--rRNA(3792),FP236383.3(119918)--TPM3	1	QM84
5--8S--rRNA(3794),FP236383.3(119916)--CYC1	1	QM159
5--8S--rRNA(3794),FP236383.3(119916)--HIF1A	1	QM146
5--8S--rRNA(3797),FP236383.3(119913)--MRPS18A	1	QM261
5--8S--rRNA(3800),FP236383.3(119910)--EIF1B	1	QM74
5--8S--rRNA(3800),FP236383.3(119910)--RAI14	1	QM256
5--8S--rRNA(3806),FP236383.3(119904)--ACAT1	1	QM189
5--8S--rRNA(3825),FP236383.3(119885)--PAPOLG	1	QM74
5--8S--rRNA(3847),FP236383.3(119863)--ALDH6A1	1	QM89
A2M--ABHD5	1	QM346
A2M--AC022916.1	1	QM251
A2M--AP002748.4	1	QM405
A2M--ARHGAP45	1	QM138
A2M--ARL2	1	QM378
A2M--ARMC9	1	QM390
A2M--C1QBP	1	QM321
A2M--CCNL2	1	QM247
A2M--CCT6B	1	QM274
A2M--CHMP3	1	QM200
A2M--CISD3	1	QM219
A2M--CPSF3	1	QM378
A2M--CTNS	1	QM373
A2M--DNAJB1	1	QM401
A2M--EIF2S3	1	QM381
A2M--ELOF1	1	QM397
A2M--FAM180A	1	QM308
A2M--FAM204A	1	QM329
A2M--FARP2	1	QM377
A2M--FAU	1	QM405
A2M--FBRSL1	1	QM101
A2M--FKBP5	1	QM160
A2M--FP236383.3	1	QM353
A2M--GID8	1	QM269
A2M--GOT2	1	QM330
A2M--HEY1	1	QM129
A2M--HMGN4	1	QM222
A2M--HOXC6	1	QM193
A2M--HTATSF1	1	QM400
A2M--KCNMA1	1	QM297
A2M--KLC1	1	QM366
A2M--LAPTM5	1	QM173
A2M--LCAT	1	QM410
A2M--LGALS3BP	1	QM219
A2M--LHFPL2	1	QM354
A2M--LMAN1	1	QM384
A2M--LYRM2	1	QM366
A2M--MATR3	1	QM153
A2M--MYO1D	1	QM160
A2M--NDFIP2	1	QM159
A2M--NEK9	1	QM368
A2M--NFE2	1	QM153
A2M--NRP1	1	QM197
A2M--NSUN5	1	QM395
A2M--NUPR1	1	QM299
A2M--OAZ2	1	QM378
A2M--PCOLCE	1	QM327
A2M--PDGFD	1	QM214
A2M--PFDN4	1	QM173
A2M--PLXDC2	1	QM420
A2M--PMP22	1	QM346
A2M--PRKCD	1	QM146
A2M--PTGDS	1	QM193
A2M--PTPRE	1	QM381
A2M--RECK	1	QM173
A2M--RFLNA	1	QM270
A2M--RPS15P4	1	QM377
A2M--SART1	1	QM200
A2M--SCN3B	1	QM410
A2M--SHC1	1	QM153
A2M--SLC25A51	1	QM366
A2M--SLC37A3	1	QM335
A2M--STAT3	1	QM276
A2M--SUPV3L1	1	QM396
A2M--SV2C	1	QM269
A2M--TAX1BP3	1	QM373
A2M--TBCA	1	QM169
A2M--TENM2	1	QM153
A2M--TF	1	QM157
A2M--TIMP3	1	QM410
A2M--TLN1	1	QM406
A2M--TNFRSF1A	1	QM253
A2M--TPTE2	1	QM346
A2M--TTLL12	1	QM411
A2M--UTRN	1	QM327
A2M--WDR86-AS1	1	QM327
A2M--XIAP	1	QM344
A2M--ZIC1	1	QM230
A2M--ZKSCAN8	1	QM395
A2M-AS1--AL136972.1	1	QM325
A2M-AS1--SLC25A3	1	QM373
A2ML1-AS1--LIMD1	1	QM297
A4GALT--ANXA6	1	QM313
A4GALT--C3	1	QM420
A4GALT--CCDC117	1	QM373
A4GALT--DHRS1	1	QM214
A4GALT--DNAJC14	1	QM327
A4GALT--FKBP1A	1	QM148
A4GALT--FUS	1	QM174
A4GALT--GRAMD1A	1	QM251
A4GALT--KLHDC4	1	QM48
A4GALT--PSMC3	1	QM268
A4GALT--SELENOK	1	QM247
AAAS--CCDC9B	1	QM401
AAAS--CHASERR	1	QM397
AAAS--COG1	1	QM420
AAAS--FAM104A	1	QM420
AAAS--GUCY1A1	1	QM345
AAAS--HYAL2	1	QM397
AAAS--ITGA9	1	QM325
AAAS--ITGA9-AS1	1	QM325
AAAS--PLEKHM2	1	QM304
AAAS--PLOD1	1	QM389
AAAS--UBE2B	1	QM112
AAAS--UBE4B	1	QM414
AAAS--VWF	1	QM396
AACS--C5	1	QM220
AACS--CBR3-AS1	1	QM226
AACS--DNAJA3	1	QM157
AACS--IL10RB	1	QM352
AACS--NCOA3	1	QM405
AACS--NKIRAS1	1	QM118
AACS--RBMS2	1	QM298
AACS--SF3B1	1	QM268
AACS--SLC41A1	1	QM255
AACS--UBE2E1	1	QM118
AACS--WBP2	1	QM324
AAGAB--ADCY2	1	QM323
AAGAB--BAG6	1	QM335
AAGAB--CHCHD1	1	QM200
AAGAB--CTXN1	1	QM85
AAGAB--CUL3	1	QM137
AAGAB--DNAJC28(7311),GART(4904)	1	QM378
AAGAB--FLNA	1	QM230
AAGAB--G3BP1	1	QM298
AAGAB--GAS5	1	QM326
AAGAB--GNG12	1	QM414
AAGAB--OAT	1	QM298
AAGAB--PACSIN3	1	QM138
AAGAB--PHYKPL	1	QM206
AAGAB--PRPF38A	1	QM317
AAGAB--RABGAP1L	1	QM79
AAGAB--RNF31	1	QM226
AAGAB--RUSC2	1	QM153
AAGAB--ZBTB7A	1	QM414
AAGAB--ZNF613	1	QM245
AAK1--AL590617.2	1	QM52
AAK1--CDV3	1	QM400
AAK1--DAB2IP	1	QM323
AAK1--E2F1	1	QM371
AAK1--FXR2	1	QM270
AAK1--GNL2	1	QM146
AAK1--HLA-DQB1	1	QM268
AAK1--LRRC37A2	1	QM340
AAK1--MAFF	1	QM118
AAK1--MAST2	1	QM337
AAK1--N4BP2L2	1	QM61
AAK1--OSMR	1	QM378
AAK1--PCBP2	1	QM321
AAK1--PSMD9	1	QM390
AAK1--RBM25	1	QM406
AAK1--SIGIRR	1	QM193
AAK1--SNAPC3	1	QM230
AAK1--SPRY1	1	QM378
AAK1--UBE2F	1	QM260
AAK1--VPS11	1	QM304
AAMDC--ANAPC11	1	QM262
AAMDC--ENO1	1	QM61
AAMDC--FOLR2	1	QM340
AAMDC--GNAS	1	QM112
AAMDC--MTERF1	1	QM341
AAMDC--PIGL	1	QM236
AAMDC--PLXNC1	1	QM35
AAMDC--SLC39A1	1	QM403
AAMDC--SLC6A13(11060),AC007406.4(21)	1	QM299
AAMDC--TSC22D3	1	QM263
AAMP--AC024293.1	1	QM388
AAMP--ANXA11	1	QM152
AAMP--ATP5F1E	1	QM330
AAMP--C3orf18	1	QM153
AAMP--CDC42SE1	1	QM182
AAMP--CHST15	1	QM230
AAMP--DAXX	1	QM297
AAMP--DEK	1	QM327
AAMP--LINC00399(22651),AL163541.1(54447)	1	QM361
AAMP--MSRB2	1	QM229
AAMP--NOL10	1	QM48
AAMP--PCBD1	1	QM229
AAMP--PINK1	1	QM414
AAMP--PMVK	1	QM410
AAMP--UBE2E2	1	QM414
AAMP--WDR6	1	QM81
AAMP--ZFAS1	1	QM335
AANAT--NLK	1	QM269
AAR2--EPHX2	1	QM368
AAR2--KBTBD4	1	QM336
AAR2--PVT1	1	QM262
AAR2--RAD52	1	QM323
AARS1--AARSD1	1	QM251
AARS1--ABHD8	1	QM240
AARS1--AC008764.3	1	QM269
AARS1--AC021733.2(4890),AC021733.3(13039)	1	QM322
AARS1--APBB3	1	QM250
AARS1--ARPC3	1	QM361
AARS1--BOC	1	QM276
AARS1--BTBD7P1(1009),RPL36AP36(332)	1	QM327
AARS1--CAPZB	1	QM371
AARS1--CHCHD7	1	QM414
AARS1--CTSD	1	QM247
AARS1--DDX21	1	QM160
AARS1--DUSP1	1	QM298
AARS1--EIF3G	1	QM272
AARS1--GNAI2	1	QM371
AARS1--GOLPH3	1	QM85
AARS1--GPI	1	QM332
AARS1--HMGB2	1	QM235
AARS1--IGSF22	1	QM378
AARS1--MDN1	1	QM411
AARS1--MED12	1	QM336
AARS1--MVB12B	1	QM366
AARS1--NEAT1	1	QM179
AARS1--PABPC1	1	QM365
AARS1--PPP4R2	1	QM138
AARS1--ROR1	1	QM362
AARS1--RTN3	1	QM213
AARS1--SCARA5	1	QM361
AARS1--SEC31A	1	QM351
AARS1--SLC22A17	1	QM226
AARS1--SLC35E1	1	QM269
AARS1--SLCO5A1	1	QM390
AARS1--SUZ12P1	1	QM325
AARS1--TOP1	1	QM175
AARS1--TRO	1	QM299
AARS1--TSPAN3	1	QM346
AARS1--YAP1	1	QM179
AARS2--DMKN	1	QM121
AARS2--PDZD8	1	QM200
AARS2--PSMB6	1	QM153
AARS2--SLC18A2	1	QM200
AARSD1--CLDN11	1	QM153
AARSD1--EEF1A1	1	QM221
AARSD1--EFEMP1	1	QM411
AARSD1--EIF1B	1	QM298
AARSD1--GLUL	1	QM414
AARSD1--KANSL1	1	QM141
AARSD1--LGR6	1	QM159
AARSD1--MPC1	1	QM138
AARSD1--NEU1	1	QM89
AARSD1--PA2G4	1	QM81
AARSD1--PGAM5	1	QM152
AARSD1--SPATS2	1	QM311
AARSD1--TLE1	1	QM111
AARSD1--TMX2	1	QM343
AASDH--MAEL	1	QM271
AASDH--ODC1	1	QM227
AASDH--SF3B2	1	QM227
AASDHPPT--ARHGEF40	1	QM395
AASDHPPT--DSTN	1	QM373
AASDHPPT--HSPG2	1	QM203
AASDHPPT--MFSD14B	1	QM322
AASDHPPT--NPM1	1	QM137
AASDHPPT--PCDHGA10	1	QM406
AASDHPPT--PCDHGA11	1	QM406
AASDHPPT--PCDHGA12	1	QM406
AASDHPPT--PCDHGA8	1	QM406
AASDHPPT--PCDHGA9	1	QM406
AASDHPPT--PCDHGB6	1	QM406
AASDHPPT--PCDHGB7	1	QM406
AASDHPPT--PCDHGC3	1	QM406
AASDHPPT--PCDHGC4	1	QM406
AASDHPPT--PCDHGC5	1	QM406
AASDHPPT--PRKAR1A	1	QM282
AASDHPPT--PSMB2	1	QM406
AASDHPPT--RANBP3	1	QM215
AASS--CD46	1	QM182
AASS--DHX9	1	QM329
AASS--FAM234B	1	QM104
AASS--FOXL2	1	QM326
AASS--G3BP1	1	QM118
AASS--GAS5	1	QM302
AASS--LRP10	1	QM396
AASS--MDFIC	1	QM74
AASS--PODNL1	1	QM137
AASS--RAP1GAP	1	QM253
AASS--RBM23	1	QM375
AASS--TBC1D17	1	QM214
AASS--TRMT10C	1	QM314
AASS--VPS11	1	QM104
AASS--ZNF586	1	QM405
AATBC(37348),MYL6P1(5975)--FRZB	1	QM361
AATF--AC021078.1	1	QM25
AATF--ARHGAP20	1	QM378
AATF--CCDC85A	1	QM313
AATF--CEP131	1	QM367
AATF--CSNK1A1	1	QM25
AATF--FADS2	1	QM10
AATF--HSPA8	1	QM202
AATF--MIDEAS	1	QM346
AATF--RIN2	1	QM361
AATF--SEPHS2	1	QM277
AATF--TMOD3	1	QM371
AATF--TPRXL	1	QM104
AATK--ZBED6	1	QM129
AATK--ZC3H11A	1	QM129
ABALON--AQR	1	QM226
ABALON--CDKN1C	1	QM148
ABALON--MICU1	1	QM324
ABALON--RPN1	1	QM406
ABALON--TM9SF2	1	QM287
ABALON--UQCRQ	1	QM157
ABAT--AC036108.1	1	QM267
ABAT--ANKRD17	1	QM366
ABAT--CEP63	1	QM324
ABAT--IDH2	1	QM397
ABAT--KCNT2	1	QM35
ABAT--PHF1	1	QM402
ABAT--SEC61A1	1	QM72
ABAT--SLC47A1	1	QM405
ABCA1--ARHGDIB	1	QM136
ABCA1--CERS2	1	QM268
ABCA1--EIF4G2	1	QM304
ABCA1--GBA2	1	QM397
ABCA1--GTF2H4	1	QM146
ABCA1--KMT2C	1	QM290
ABCA1--MRTO4	1	QM274
ABCA1--NIPAL3	1	QM197
ABCA1--PRKAG2	1	QM117
ABCA1--RBM15B	1	QM10
ABCA1--SLC44A1	1	QM47
ABCA1--TOP2B	1	QM264
ABCA1--TSPAN3	1	QM269
ABCA1--ZNF592	1	QM171
ABCA10--FAM168A	1	QM121
ABCA11P--5--8S--rRNA(1464),FP236383.3(122246)	1	QM148
ABCA11P--CCSER2	1	QM270
ABCA11P--CSTB	1	QM414
ABCA11P--DENR	1	QM32
ABCA11P--KIAA0513	1	QM159
ABCA11P--PLEKHA3	1	QM6
ABCA11P--RAB3GAP1	1	QM353
ABCA11P--RACK1	1	QM323
ABCA17P--PRPF4B	1	QM377
ABCA2--BMP4	1	QM261
ABCA2--DDHD1	1	QM274
ABCA2--DHX16	1	QM400
ABCA2--FRRS1L	1	QM366
ABCA2--PPP6R1	1	QM410
ABCA2--SCP2	1	QM362
ABCA2--TMEM51	1	QM251
ABCA2--TMPO	1	QM230
ABCA2--YWHAB	1	QM247
ABCA3--CCNYL1	1	QM271
ABCA3--CTDSPL	1	QM410
ABCA3--EID2	1	QM385
ABCA3--HARS1	1	QM103
ABCA3--MAPKBP1	1	QM385
ABCA3--PAFAH1B2	1	QM414
ABCA3--SEM1	1	QM351
ABCA3--SNX19	1	QM411
ABCA5--COPB1	1	QM341
ABCA5--DNAJB5	1	QM118
ABCA5--EIF4E2	1	QM369
ABCA5--ITSN1	1	QM87
ABCA5--LZTR1	1	QM160
ABCA5--MTHFS	1	QM270
ABCA5--MXD3	1	QM260
ABCA5--PRG4	1	QM361
ABCA5--RAB24	1	QM260
ABCA5--RAB28	1	QM332
ABCA5--RNF138	1	QM102
ABCA6--GORASP2	1	QM403
ABCA7--CLIC4	1	QM230
ABCA7--CYBC1	1	QM89
ABCA7--FIS1	1	QM262
ABCA7--FZR1	1	QM117
ABCA7--MNT	1	QM414
ABCA7--NPR2	1	QM182
ABCA7--TALDO1	1	QM197
ABCA8--BCLAF1	1	QM271
ABCA8--BUD31	1	QM351
ABCA8--ENDOD1	1	QM352
ABCA8--FES	1	QM230
ABCA8--IMMT	1	QM406
ABCA8--LAMA4	1	QM264
ABCA8--LSMEM1	1	QM207
ABCA8--MCUB	1	QM292
ABCA8--RANGAP1	1	QM188
ABCA8--RETREG2	1	QM129
ABCA8--SRP54	1	QM381
ABCA8--SSBP1	1	QM379
ABCA8--SULF1	1	QM406
ABCA8--TMEM50A	1	QM273
ABCA8--UTP6	1	QM212
ABCA9--ASH2L	1	QM250
ABCA9--CAV1	1	QM353
ABCA9--NUB1	1	QM388
ABCA9-AS1--CAV1	1	QM353
ABCB1--ATP8B1	1	QM202
ABCB1--CBX7	1	QM353
ABCB1--DPH2	1	QM250
ABCB1--HIPK3	1	QM271
ABCB1--LONP1	1	QM250
ABCB1--NT5E	1	QM260
ABCB1--PTPRN2	1	QM92
ABCB1--SFRP4	1	QM403
ABCB1--SLC39A10	1	QM228
ABCB1--VPS53	1	QM390
ABCB1--ZBTB20	1	QM373
ABCB10--EFCAB2	1	QM400
ABCB10--PATL1	1	QM323
ABCB10--SNHG29	1	QM344
ABCB10--ZBTB3	1	QM229
ABCB10--ZFPL1	1	QM272
ABCB4--CEACAM19	1	QM276
ABCB4(20970),ABCB1(1612)--CCDC24	1	QM181
ABCB6--ATP6V0D1	1	QM414
ABCB6--CAV2	1	QM373
ABCB6--GUCY1A1	1	QM402
ABCB6--MAP3K6	1	QM146
ABCB6--MTFR1L	1	QM160
ABCB6--P4HB	1	QM153
ABCB6--RNF115	1	QM173
ABCB6--RTRAF	1	QM323
ABCB6--SUMO3	1	QM81
ABCB6--TM7SF3	1	QM227
ABCB7--AAGAB	1	QM153
ABCB7--ANKRD13A	1	QM332
ABCB7--EIF3CL	1	QM173
ABCB7--EPS15	1	QM313
ABCB7--FERMT2	1	QM385
ABCB7--KANSL1L	1	QM323
ABCB7--KANSL1L-AS1	1	QM323
ABCB7--NDUFAF5	1	QM378
ABCB7--NEXMIF(79764),ABCB7(45812)	1	QM60
ABCB7--TMEM131	1	QM402
ABCB7--UPRT	1	QM83
ABCB7--ZNF621	1	QM371
ABCB8--BOC	1	QM378
ABCB8--GBP2	1	QM271
ABCB8--INSR	1	QM302
ABCB8--KCNMA1	1	QM411
ABCB8--MED28	1	QM107
ABCB8--PCSK7	1	QM346
ABCB8--SELENOK	1	QM199
ABCB8--STX8	1	QM153
ABCB9--FAM71F2	1	QM322
ABCC1--AC090457.1(34928),AC011095.1(72179)	1	QM261
ABCC1--ARHGEF4	1	QM259
ABCC1--DMD	1	QM400
ABCC1--PI4K2A	1	QM396
ABCC1--SFXN4	1	QM331
ABCC1--YTHDC1	1	QM414
ABCC1--ZNF672	1	QM381
ABCC10--CD99	1	QM381
ABCC10--FOXP1	1	QM371
ABCC10--IL4I1	1	QM239
ABCC10--NFATC4	1	QM53
ABCC10--NFKB2	1	QM272
ABCC10--NUP62	1	QM239
ABCC10--TMEM108	1	QM160
ABCC10--UBA52	1	QM406
ABCC2--GNG10	1	QM266
ABCC3--PEDS1	1	QM233
ABCC3--USP34	1	QM388
ABCC4--ADAMTSL3	1	QM371
ABCC4--ARF5	1	QM378
ABCC4--C8orf34-AS1	1	QM292
ABCC4--CADM4	1	QM160
ABCC4--GALNT7	1	QM378
ABCC4--MTA1	1	QM316
ABCC4--PHF2	1	QM350
ABCC4--PKM	1	QM314
ABCC4--TANGO2	1	QM366
ABCC5--AL513477.1	1	QM350
ABCC5--ATP5F1A	1	QM341
ABCC5--FAM234A	1	QM198
ABCC5--LEF1-AS1	1	QM248
ABCC5--NDUFB2	1	QM368
ABCC5--NUCB2	1	QM396
ABCC5--SUB1	1	QM340
ABCC5--VAPA	1	QM369
ABCC6P1(173915),RPS15A(9052)--ATP5F1B	1	QM361
ABCC6P1(177586),RPS15A(5381)--AC136431.2	1	QM16
ABCC9--COMMD7	1	QM276
ABCC9--ELOF1	1	QM273
ABCC9--ENO1	1	QM148
ABCC9--GOT2	1	QM141
ABCC9--NBPF26	1	QM395
ABCC9--PCBP2	1	QM153
ABCC9--PSMC3IP	1	QM276
ABCC9--PTBP1	1	QM360
ABCC9--SLC25A11	1	QM261
ABCC9--TENM3	1	QM379
ABCC9--THUMPD3-AS1	1	QM141
ABCC9--TRAPPC10	1	QM273
ABCD1--ATF2	1	QM74
ABCD1--ECPAS	1	QM403
ABCD1--KRT10	1	QM182
ABCD1--MED21	1	QM153
ABCD1--RUSC2	1	QM229
ABCD1--SCAP	1	QM153
ABCD3--BCOR	1	QM179
ABCD3--BMPR2	1	QM160
ABCD3--CAP2	1	QM274
ABCD3--CFAP20	1	QM152
ABCD3--COX7C	1	QM387
ABCD3--CRK	1	QM379
ABCD3--CTSZ	1	QM346
ABCD3--FAM228B	1	QM152
ABCD3--GATAD2A	1	QM118
ABCD3--NTRK3	1	QM322
ABCD3--PCDHB3	1	QM270
ABCD3--RFLNB	1	QM225
ABCD3--SEC14L6	1	QM344
ABCD3--SMOX	1	QM253
ABCD3--TFDP1	1	QM384
ABCD3--ZNF24	1	QM304
ABCD4--APLP2	1	QM192
ABCD4--CAPZA1	1	QM406
ABCD4--DLD	1	QM153
ABCD4--GADD45GIP1	1	QM200
ABCD4--ITM2B	1	QM173
ABCD4--MARCHF8	1	QM330
ABCD4--NES	1	QM358
ABCD4--RAD23A	1	QM200
ABCD4--TEX2	1	QM229
ABCD4--TSNAXIP1	1	QM410
ABCE1--CCDC59	1	QM298
ABCE1--CPSF1	1	QM352
ABCE1--EIF3F	1	QM337
ABCE1--LONP2	1	QM390
ABCE1--PDK2	1	QM153
ABCE1--SAMD14	1	QM153
ABCE1--SHMT1	1	QM352
ABCE1--YAE1	1	QM308
ABCE1--ZMAT3	1	QM396
ABCF1--ABCB1	1	QM371
ABCF1--ARV1	1	QM374
ABCF1--C4A	1	QM250
ABCF1--CAPN2	1	QM323
ABCF1--CNOT1	1	QM340
ABCF1--HSPBP1	1	QM118
ABCF1--MSH3	1	QM326
ABCF1--NEAT1	1	QM395
ABCF1--PTPA	1	QM395
ABCF1--RAB6A	1	QM378
ABCF1--RAD18	1	QM402
ABCF1--TSPYL2	1	QM365
ABCF1--WDR45	1	QM366
ABCF2--AP2B1	1	QM414
ABCF2--ARHGDIB	1	QM397
ABCF2--COX7C	1	QM365
ABCF2--FPGS	1	QM351
ABCF2--LRCH1	1	QM411
ABCF2--LRP1	1	QM251
ABCF2--MRPS2	1	QM146
ABCF2--PABPC1	1	QM111
ABCF2--PCDH19(174269),TNMD(394)	1	QM192
ABCF2--PTAR1	1	QM247
ABCF2--RBM15B	1	QM381
ABCF2--RCN1	1	QM35
ABCF2--SAFB2	1	QM195
ABCF2--SENP3	1	QM276
ABCF2--SIDT2	1	QM325
ABCF2--SLC12A2	1	QM377
ABCF2--SYNPO2	1	QM256
ABCF2--TMEM30B	1	QM153
ABCF2--TYMS	1	QM240
ABCF2--Z93930.2(3070),ZNRF3(31943)	1	QM381
ABCF3--AC108482.2(42462),AP3B1(772)	1	QM239
ABCF3--ANAPC2	1	QM10
ABCF3--ATG2A	1	QM61
ABCF3--CUL7	1	QM203
ABCF3--FP671120.3(3811),FP671120.7(632)	1	QM117
ABCF3--MRPS9	1	QM153
ABCF3--PCBP2	1	QM282
ABCF3--SEC62	1	QM260
ABCF3--SGTA	1	QM365
ABCF3--SPPL3	1	QM273
ABCF3--TRAPPC10	1	QM195
ABCF3--ZNF500	1	QM153
ABCF3--ZNF618	1	QM403
ABCG1--EEF1A2	1	QM396
ABCG1--HES1	1	QM289
ABCG1--LAMB2	1	QM403
ABCG1--LDHA	1	QM345
ABCG1--M6PR	1	QM235
ABCG1--MAGED2	1	QM400
ABCG1--MIR497HG	1	QM107
ABCG1--PHC1	1	QM235
ABCG1--PSMD9	1	QM381
ABCG1--PTMA	1	QM420
ABCG1--UNC5C	1	QM298
ABCG1(1189),TFF3(13234)--NEU1	1	QM267
ABCG1(2531),TFF3(11892)--IGSF10	1	QM118
ABCG1(2531),TFF3(11892)--MED12L	1	QM118
ABCG2--ARPC3	1	QM330
ABCG2--CCDC28A	1	QM129
ABCG2--HACD4	1	QM366
ABCG2--IFI27	1	QM368
ABCG2--LRP1	1	QM381
ABCG2--MEA1	1	QM251
ABCG2--PAIP1	1	QM330
ABCG2--POLR2C	1	QM371
ABCG2--POMGNT1	1	QM357
ABCG2--RAB27A	1	QM368
ABCG2--SLC22A17	1	QM378
ABCG2--UFC1	1	QM385
ABCG2--USP25	1	QM371
ABCG4--AKR1B1	1	QM271
ABHD10--BCAM	1	QM389
ABHD10--EPB41L2	1	QM230
ABHD10--MCL1	1	QM121
ABHD10--MOV10	1	QM348
ABHD10--SLC2A12	1	QM373
ABHD10--TRAM1	1	QM272
ABHD10--UBA5	1	QM379
ABHD11--CNN3	1	QM230
ABHD11--MAP3K4	1	QM85
ABHD12--AC010768.4(6775),AC010768.3(62574)	1	QM406
ABHD12--ACADS	1	QM259
ABHD12--AL451085.2	1	QM259
ABHD12--ATP1A1	1	QM378
ABHD12--ATP5PD	1	QM263
ABHD12--C17orf49	1	QM156
ABHD12--DRAP1	1	QM406
ABHD12--EIF3M	1	QM348
ABHD12--ENSA	1	QM66
ABHD12--LDB1	1	QM292
ABHD12--MIR497HG	1	QM156
ABHD12--NDUFA3	1	QM198
ABHD12--NR1H2	1	QM262
ABHD12--SEC14L1	1	QM414
ABHD12--SLC1A7	1	QM268
ABHD12--TPP1	1	QM112
ABHD12B--CDK4	1	QM320
ABHD12B--TSPAN31	1	QM320
ABHD14A--ADD1	1	QM340
ABHD14A--BSG	1	QM396
ABHD14A--DHRS4	1	QM138
ABHD14A--ESYT2	1	QM260
ABHD14A--FAT1	1	QM341
ABHD14A--LTBP4	1	QM68
ABHD14A--OLFML2A	1	QM411
ABHD14A--PPP1R21	1	QM402
ABHD14A--PROSER1	1	QM329
ABHD14A--SDHD	1	QM402
ABHD14A--TMBIM4	1	QM200
ABHD14A--YIPF3	1	QM396
ABHD14B--ARL15	1	QM153
ABHD14B--ARL8A	1	QM323
ABHD14B--CENPP	1	QM129
ABHD14B--COPZ1	1	QM276
ABHD14B--ECM2	1	QM129
ABHD14B--IDI1	1	QM214
ABHD14B--MT1E	1	QM259
ABHD14B--PRKCSH	1	QM61
ABHD14B--RAB24	1	QM411
ABHD14B--RNF10	1	QM411
ABHD14B--SDHD	1	QM402
ABHD14B--SLC12A4	1	QM331
ABHD14B--SORBS3	1	QM101
ABHD14B--TNXB	1	QM189
ABHD15--CTF1	1	QM373
ABHD15--DEK	1	QM336
ABHD15--GALK2	1	QM228
ABHD15--SEMA3B	1	QM67
ABHD15--SRSF1	1	QM400
ABHD15-AS1--BECN1	1	QM410
ABHD15-AS1--CNTD1	1	QM410
ABHD15-AS1--DEK	1	QM336
ABHD15-AS1--GALK2	1	QM228
ABHD15-AS1--HEXB	1	QM153
ABHD15-AS1--SERPINH1	1	QM384
ABHD15-AS1--TM2D2	1	QM282
ABHD16A--ACSL1	1	QM297
ABHD16A--AKAP13	1	QM298
ABHD16A--ATP5PD	1	QM397
ABHD16A--COPS6	1	QM271
ABHD16A--EEF1D	1	QM299
ABHD16A--EFCAB14	1	QM354
ABHD16A--GTF2IRD1P1	1	QM235
ABHD16A--IFNGR1	1	QM389
ABHD16A--MARK4	1	QM270
ABHD16A--MVB12B	1	QM378
ABHD16A--NECAB2	1	QM402
ABHD16A--PCBP2	1	QM352
ABHD16A--PHF10	1	QM340
ABHD16A--POLR2J	1	QM264
ABHD16A--RABGEF1	1	QM235
ABHD16A--RILPL2	1	QM330
ABHD16A--RMND1	1	QM406
ABHD16A--RUFY1	1	QM61
ABHD16A--SNX1	1	QM299
ABHD16A--ZNF519	1	QM209
ABHD16B--A2M	1	QM283
ABHD17A--CDKN1C	1	QM74
ABHD17A--EMG1	1	QM171
ABHD17A--HERC1	1	QM219
ABHD17A--KRAS	1	QM245
ABHD17A--LPCAT3	1	QM171
ABHD17A--MMADHC	1	QM276
ABHD17AP3--B2M	1	QM169
ABHD17B--COX7A2	1	QM229
ABHD17B--ZSCAN16-AS1	1	QM99
ABHD17C--DPM1	1	QM219
ABHD17C--LIMS1	1	QM286
ABHD18--AP3B1	1	QM226
ABHD18--BUD31	1	QM259
ABHD2--ABCD3	1	QM368
ABHD2--ATP8B1	1	QM272
ABHD2--BMS1P2(2692),BX547991.1(8958)	1	QM226
ABHD2--COA1	1	QM337
ABHD2--DLL1	1	QM327
ABHD2--FAM120B	1	QM327
ABHD2--GLT8D2	1	QM160
ABHD2--GSTP1	1	QM175
ABHD2--HLA-B	1	QM410
ABHD2--ITPR3	1	QM104
ABHD2--KRBA1(832),ZNF467(28775)	1	QM283
ABHD2--MACROD2	1	QM137
ABHD2--MCOLN1	1	QM324
ABHD2--PPP4C	1	QM388
ABHD2--RRP9	1	QM137
ABHD2--SHISA4	1	QM299
ABHD2--TPM3	1	QM262
ABHD3--A2M	1	QM159
ABHD3--CDK2AP2	1	QM304
ABHD3--DCN	1	QM346
ABHD3--PATJ	1	QM267
ABHD3--PLEC	1	QM414
ABHD3--RNPC3	1	QM116
ABHD4--BLOC1S1	1	QM159
ABHD4--DAP3	1	QM414
ABHD4--ENTPD4	1	QM361
ABHD4--HK1	1	QM251
ABHD4--HNRNPH3	1	QM327
ABHD4--IQCK	1	QM121
ABHD4--ITGB1	1	QM129
ABHD4--LAMA4	1	QM361
ABHD4--MEG3	1	QM121
ABHD4--MFSD14A	1	QM379
ABHD4--MPZL2	1	QM377
ABHD4--PRUNE1	1	QM400
ABHD4--RELN	1	QM406
ABHD4--RYR1	1	QM402
ABHD4--TOR3A	1	QM121
ABHD4--TPT1	1	QM420
ABHD4--WNK1	1	QM389
ABHD5--ANAPC5	1	QM61
ABHD5--ANKRD17	1	QM253
ABHD5--BAG6	1	QM329
ABHD5--DENND5A	1	QM146
ABHD5--ERMP1	1	QM260
ABHD6--PBX2	1	QM141
ABHD6--POLR2A	1	QM182
ABHD6--PSMB1	1	QM276
ABHD6--TAX1BP1	1	QM231
ABHD6--TLE1	1	QM346
ABHD6--TOR2A	1	QM214
ABHD6--UBALD1	1	QM200
ABHD6--WDR75	1	QM146
ABHD8--NUMA1	1	QM175
ABHD8--PRPF8	1	QM130
ABHD8--RGL1	1	QM261
ABHD8--SCG5	1	QM283
ABHD8--ZNF513	1	QM314
ABI1--AC099518.5	1	QM337
ABI1--CAB39L	1	QM200
ABI1--HSD17B4	1	QM346
ABI1--MAPK8IP2	1	QM187
ABI1--PTGDS	1	QM112
ABI1--SMURF1	1	QM344
ABI2--AC082651.3(53851),TAF1B(19251)	1	QM339
ABI2--ACTR1A	1	QM327
ABI2--AKAP13	1	QM104
ABI2--CCAR2	1	QM324
ABI2--CHAMP1	1	QM89
ABI2--CHPT1	1	QM397
ABI2--CIPC	1	QM142
ABI2--DNER	1	QM298
ABI2--ECI2	1	QM320
ABI2--LONRF3	1	QM336
ABI2--PBX3	1	QM61
ABI2--POLL	1	QM371
ABI2--SEC23A	1	QM414
ABI2--SEC62	1	QM325
ABI2--SMAD4	1	QM354
ABI2--SYCP3	1	QM397
ABI2--TCF7L2	1	QM387
ABI2--TENM2	1	QM337
ABI2--WDR1	1	QM377
ABI3--C19orf33	1	QM159
ABI3BP--AC019257.1	1	QM282
ABI3BP--AL359317.1	1	QM331
ABI3BP--AQP3	1	QM314
ABI3BP--ARHGAP10	1	QM396
ABI3BP--BBS1	1	QM197
ABI3BP--C7	1	QM327
ABI3BP--CTNNA1	1	QM366
ABI3BP--DBNL	1	QM289
ABI3BP--DDRGK1	1	QM118
ABI3BP--ERBIN	1	QM366
ABI3BP--FAM156B	1	QM42
ABI3BP--FMOD	1	QM402
ABI3BP--FSTL1	1	QM10
ABI3BP--ITGB1	1	QM366
ABI3BP--JMJD8	1	QM118
ABI3BP--KCNS1	1	QM396
ABI3BP--LAPTM5	1	QM242
ABI3BP--MBD5	1	QM402
ABI3BP--MCF2	1	QM273
ABI3BP--MTCH1	1	QM361
ABI3BP--PAM	1	QM326
ABI3BP--PDGFRB	1	QM366
ABI3BP--PITHD1	1	QM384
ABI3BP--PPIC	1	QM136
ABI3BP--RPN1	1	QM259
ABI3BP--SCARB2	1	QM179
ABI3BP--SKP1	1	QM353
ABI3BP--SLC4A4	1	QM129
ABI3BP--SMOC1	1	QM261
ABI3BP--SNAPC3	1	QM195
ABI3BP--STAM	1	QM10
ABI3BP--TMEM59	1	QM329
ABITRAM--AFF4	1	QM329
ABITRAM--CYP1B1	1	QM121
ABITRAM--GCN1	1	QM273
ABITRAM--HPRT1	1	QM229
ABITRAM--SCHLAP1	1	QM400
ABITRAM--SNX2	1	QM348
ABITRAM--ZC3H18	1	QM174
ABL1--AC010894.2	1	QM259
ABL1--ANAPC16	1	QM214
ABL1--AP001453.3	1	QM255
ABL1--BLOC1S1	1	QM329
ABL1--BSCL2	1	QM335
ABL1--CR381653.1(169),CR381653.2(341)	1	QM276
ABL1--CYHR1	1	QM136
ABL1--DUSP22	1	QM118
ABL1--FKBP2	1	QM255
ABL1--GSTM5	1	QM137
ABL1--MZT2A	1	QM81
ABL1--NRDC	1	QM340
ABL1--P4HB	1	QM102
ABL1--PABPC4	1	QM111
ABL1--PLEKHA2	1	QM160
ABL1--SLC7A8	1	QM262
ABL1--TMEM134	1	QM146
ABL1--TTC3	1	QM276
ABL2--BTBD2	1	QM81
ABL2--ERC1	1	QM133
ABL2--OGDHL	1	QM331
ABL2--TUBA4A	1	QM173
ABL2--XPC-AS1	1	QM272
ABLIM1--ADGRL1	1	QM61
ABLIM1--ADIRF-AS1	1	QM365
ABLIM1--ALDH4A1	1	QM308
ABLIM1--AP2B1	1	QM182
ABLIM1--ARHGEF10	1	QM89
ABLIM1--ARPC3	1	QM112
ABLIM1--ATP5F1E	1	QM395
ABLIM1--CD81	1	QM107
ABLIM1--CDC16	1	QM368
ABLIM1--CMTM3	1	QM222
ABLIM1--DAZAP2	1	QM81
ABLIM1--EIF3F	1	QM84
ABLIM1--ENO2	1	QM171
ABLIM1--EPS8L2	1	QM276
ABLIM1--FES	1	QM171
ABLIM1--HEATR1	1	QM402
ABLIM1--HIGD1A	1	QM414
ABLIM1--HNRNPA0	1	QM405
ABLIM1--ITGB1	1	QM397
ABLIM1--LMOD1	1	QM311
ABLIM1--MYH9	1	QM146
ABLIM1--NAP1L1	1	QM345
ABLIM1--NOL8	1	QM320
ABLIM1--NRDC	1	QM377
ABLIM1--PGM1	1	QM146
ABLIM1--PRKCI	1	QM160
ABLIM1--PRKD3	1	QM396
ABLIM1--PSMA7	1	QM193
ABLIM1--PSMB1	1	QM410
ABLIM1--RHOC	1	QM61
ABLIM1--SEC62	1	QM169
ABLIM1--SMAD9	1	QM282
ABLIM1--SNHG32	1	QM169
ABLIM1--SNX17	1	QM403
ABLIM1--TP53I11	1	QM148
ABLIM1--TRIM28	1	QM269
ABLIM1--TSPAN31	1	QM152
ABLIM1--TTC3	1	QM272
ABLIM1--UQCRC2	1	QM268
ABLIM1--ZNF577	1	QM73
ABLIM2--FGFR1	1	QM283
ABLIM2--RRBP1	1	QM171
ABLIM3--ATP2C1	1	QM171
ABLIM3--BRI3	1	QM117
ABLIM3--COMMD4	1	QM156
ABLIM3--EXT1	1	QM368
ABLIM3--FLNC	1	QM381
ABLIM3--FTO	1	QM344
ABLIM3--GCDH	1	QM384
ABLIM3--ITPR3	1	QM137
ABLIM3--JAM2	1	QM173
ABLIM3--JDP2	1	QM289
ABLIM3--LPAR5	1	QM302
ABLIM3--PIK3CB	1	QM400
ABLIM3--PINK1	1	QM368
ABLIM3--PINK1-AS	1	QM368
ABLIM3--RYBP	1	QM346
ABLIM3--SARS1	1	QM365
ABLIM3--SKIV2L	1	QM397
ABLIM3--SPDYE12P	1	QM255
ABLIM3--SPI1	1	QM331
ABLIM3--TMEM245	1	QM298
ABLIM3--TP53BP1	1	QM346
ABLIM3--TUBGCP4	1	QM346
ABLIM3--VPS28	1	QM355
ABLIM3--ZNF75D	1	QM230
ABO--ACAD8	1	QM271
ABO--SLC20A2	1	QM353
ABR--AP1M1	1	QM396
ABR--ATG2A	1	QM254
ABR--ATP5MC3	1	QM81
ABR--BRD2	1	QM266
ABR--CCDC57	1	QM397
ABR--CRK	1	QM24
ABR--EPB41L5	1	QM157
ABR--EPDR1	1	QM209
ABR--GLB1L	1	QM311
ABR--HIF3A	1	QM174
ABR--MPLKIP	1	QM400
ABR--NUMA1	1	QM112
ABR--PEA15	1	QM403
ABR--PKD1	1	QM153
ABR--PLBD1	1	QM402
ABR--PSMD6	1	QM202
ABR--PTPA	1	QM235
ABR--RCL1	1	QM212
ABR--TMEM223	1	QM400
ABR--TNS1	1	QM179
ABR--TRIM28	1	QM129
ABR--ZNF43	1	QM202
ABRA(160411),AP003789.1(50312)--TNPO2	1	QM261
ABRACL--DDR2	1	QM401
ABRACL--MIR3936HG	1	QM203
ABRACL--SLC22A4	1	QM203
ABRAXAS1--C7orf50	1	QM291
ABRAXAS1--CBL	1	QM236
ABRAXAS1--GAREM2	1	QM195
ABRAXAS1--GMDS	1	QM371
ABRAXAS1--RHOF	1	QM118
ABRAXAS1--SEC31A	1	QM130
ABRAXAS1--VWCE	1	QM188
ABRAXAS2--AL354740.1	1	QM402
ABRAXAS2--WASF2	1	QM63
ABT1--EIF4G1	1	QM263
ABT1--GADD45B	1	QM146
ABT1--HNRNPA2B1	1	QM174
ABT1--IFT22	1	QM396
ABT1--NAXE	1	QM197
ABT1--NDUFS3	1	QM402
ABTB1--FOXC2	1	QM330
ABTB1--KMT2E	1	QM153
ABTB1--LINC01963	1	QM102
ABTB1--MCM3AP	1	QM326
ABTB1--PSMB4	1	QM411
ABTB1--TRIP6	1	QM130
ABTB1--USP9X	1	QM361
ABTB2--PPME1	1	QM229
ABTB2--SPECC1L	1	QM325
ABTB2--TEAD2	1	QM351
AC000065.1--AC026403.1	1	QM146
AC000085.1--METRNL	1	QM420
AC000085.1--PRKAG1	1	QM337
AC000085.1--RFC5	1	QM414
AC000089.1--BCL2L13	1	QM345
AC000089.1--MAT2A	1	QM79
AC000124.1(88923),GCC1(5901)--ADGRA3	1	QM361
AC002074.1--ZSWIM7	1	QM340
AC002074.2--HSPE1	1	QM336
AC002094.2--REV1	1	QM170
AC002350.2--ZNF766	1	QM231
AC002398.2--ALDH2	1	QM287
AC002398.2--FZD4	1	QM276
AC002398.2--ZNF564	1	QM308
AC002401.1--PPIB	1	QM390
AC002460.2--LINC02355	1	QM29
AC002463.1--DNMBP	1	QM89
AC002463.1--SCARA3	1	QM277
AC002467.1--AC008892.1	1	QM371
AC002519.2--TECR	1	QM130
AC002984.1(1582),ZNF565(6841)--GEMIN6	1	QM226
AC002984.1(3210),ZNF565(5213)--PTPRA	1	QM366
AC002984.1(6612),ZNF565(1811)--SEMA3B	1	QM397
AC003072.1--HFM1	1	QM130
AC003102.1--DCTN4	1	QM353
AC003102.1--GLP1R(9596),SAYSD1(3164)	1	QM220
AC003102.1--LYRM2	1	QM327
AC003681.1--CALML4	1	QM148
AC003681.1--DIDO1	1	QM225
AC003681.1--FOXO3(20928),LINC00222(45952)	1	QM316
AC003681.1--HSPA12A	1	QM402
AC003681.1--PDK2	1	QM406
AC003681.1--PIAS1	1	QM148
AC003681.1--RHBDD3	1	QM355
AC003681.1--TFPI2	1	QM317
AC003681.1--TSPAN4	1	QM251
AC003965.1(14761),FLYWCH2(201)--DENND4B	1	QM276
AC003991.1--PPP2R1A	1	QM414
AC004009.2(43520),EIF4HP1(1752)--GLG1	1	QM273
AC004009.2(43547),EIF4HP1(1725)--MAPK1IP1L	1	QM390
AC004009.2(44173),EIF4HP1(1099)--GTF2IP4	1	QM371
[truncated: 147,196 more rows]

## Sheet: SupplementaryTable2
Supplementary Table 2. Arriba results from UCSF validation cohort.
FusionName	SampleCount	Samples
PCDHGA2--PCDHGA8	55	MNG_Plt1_M14_S54_L007, MNG_Plt1_M21_S56_L007, MNG_Plt1_M4_S43_L005, MNG_Plt1_M47_S47_L006, MNG_Plt1_M51_S30_L004, MNG_Plt1_M52_S31_L004, MNG_Plt1_M53_S51_L006, MNG_Plt1_M6_S35_L004, MNG_Plt2_M100_S35, MNG_Plt2_M102_S13, MNG_Plt2_M103_S26, MNG_Plt2_M104_S27, MNG_Plt2_M115_S40, MNG_Plt2_M122_S31, MNG_Plt2_M130_S12, MNG_Plt2_M132_S11, MNG_Plt2_M133_S11, MNG_Plt2_M135_S13, MNG_Plt2_M141_S44, MNG_Plt2…
PCDHGB2--PCDHGA8	52	CR_M151_R1, MNG_Plt1_M14_S54_L007, MNG_Plt1_M19_S59_L007, MNG_Plt1_M43_S33_L004, MNG_Plt1_M46_S29_L004, MNG_Plt1_M48_S44_L006, MNG_Plt1_M53_S51_L006, MNG_Plt1_M55_S28_L004, MNG_Plt1_M9_S58_L007, MNG_Plt2_M105_S8, MNG_Plt2_M107_S42, MNG_Plt2_M115_S40, MNG_Plt2_M116_S37, MNG_Plt2_M119_S36, MNG_Plt2_M120_S1, MNG_Plt2_M126_S26, MNG_Plt2_M128_S46, MNG_Plt2_M134_S34, MNG_Plt2_M137_S24, MNG_Plt2_M139_S3…
PCDHGA2--PCDHGA10	50	MNG_Plt1_M14_S54_L007, MNG_Plt1_M21_S56_L007, MNG_Plt1_M4_S43_L005, MNG_Plt1_M47_S47_L006, MNG_Plt1_M51_S30_L004, MNG_Plt1_M52_S31_L004, MNG_Plt1_M53_S51_L006, MNG_Plt1_M6_S35_L004, MNG_Plt2_M100_S35, MNG_Plt2_M102_S13, MNG_Plt2_M104_S27, MNG_Plt2_M115_S40, MNG_Plt2_M122_S31, MNG_Plt2_M130_S12, MNG_Plt2_M133_S11, MNG_Plt2_M135_S13, MNG_Plt2_M141_S44, MNG_Plt2_M143_S35, MNG_Plt2_M145_S21, MNG_Plt2…
PCDHGA2--PCDHGB6	50	MNG_Plt1_M14_S54_L007, MNG_Plt1_M21_S56_L007, MNG_Plt1_M4_S43_L005, MNG_Plt1_M47_S47_L006, MNG_Plt1_M51_S30_L004, MNG_Plt1_M52_S31_L004, MNG_Plt1_M53_S51_L006, MNG_Plt1_M6_S35_L004, MNG_Plt2_M100_S35, MNG_Plt2_M102_S13, MNG_Plt2_M104_S27, MNG_Plt2_M115_S40, MNG_Plt2_M122_S31, MNG_Plt2_M130_S12, MNG_Plt2_M133_S11, MNG_Plt2_M135_S13, MNG_Plt2_M141_S44, MNG_Plt2_M143_S35, MNG_Plt2_M145_S21, MNG_Plt2…
PCDHGA2--PCDHGC3	50	MNG_Plt1_M14_S54_L007, MNG_Plt1_M4_S43_L005, MNG_Plt1_M47_S47_L006, MNG_Plt1_M51_S30_L004, MNG_Plt1_M52_S31_L004, MNG_Plt1_M53_S51_L006, MNG_Plt1_M6_S35_L004, MNG_Plt2_M100_S35, MNG_Plt2_M102_S13, MNG_Plt2_M104_S27, MNG_Plt2_M115_S40, MNG_Plt2_M122_S31, MNG_Plt2_M130_S12, MNG_Plt2_M133_S11, MNG_Plt2_M135_S13, MNG_Plt2_M141_S44, MNG_Plt2_M143_S35, MNG_Plt2_M145_S21, MNG_Plt2_M152_S41, MNG_Plt2_M15…
PCDHGA2--PCDHGA11	49	MNG_Plt1_M14_S54_L007, MNG_Plt1_M21_S56_L007, MNG_Plt1_M4_S43_L005, MNG_Plt1_M47_S47_L006, MNG_Plt1_M51_S30_L004, MNG_Plt1_M52_S31_L004, MNG_Plt1_M53_S51_L006, MNG_Plt1_M6_S35_L004, MNG_Plt2_M100_S35, MNG_Plt2_M102_S13, MNG_Plt2_M104_S27, MNG_Plt2_M115_S40, MNG_Plt2_M122_S31, MNG_Plt2_M130_S12, MNG_Plt2_M133_S11, MNG_Plt2_M135_S13, MNG_Plt2_M141_S44, MNG_Plt2_M143_S35, MNG_Plt2_M145_S21, MNG_Plt2…
PCDHGA2--PCDHGB7	48	MNG_Plt1_M14_S54_L007, MNG_Plt1_M4_S43_L005, MNG_Plt1_M47_S47_L006, MNG_Plt1_M51_S30_L004, MNG_Plt1_M52_S31_L004, MNG_Plt1_M53_S51_L006, MNG_Plt1_M6_S35_L004, MNG_Plt2_M100_S35, MNG_Plt2_M102_S13, MNG_Plt2_M104_S27, MNG_Plt2_M115_S40, MNG_Plt2_M122_S31, MNG_Plt2_M130_S12, MNG_Plt2_M133_S11, MNG_Plt2_M135_S13, MNG_Plt2_M141_S44, MNG_Plt2_M143_S35, MNG_Plt2_M145_S21, MNG_Plt2_M152_S41, MNG_Plt2_M15…
PCDHGA2--PCDHGC5	48	MNG_Plt1_M14_S54_L007, MNG_Plt1_M4_S43_L005, MNG_Plt1_M47_S47_L006, MNG_Plt1_M51_S30_L004, MNG_Plt1_M52_S31_L004, MNG_Plt1_M53_S51_L006, MNG_Plt1_M6_S35_L004, MNG_Plt2_M100_S35, MNG_Plt2_M102_S13, MNG_Plt2_M104_S27, MNG_Plt2_M115_S40, MNG_Plt2_M122_S31, MNG_Plt2_M130_S12, MNG_Plt2_M133_S11, MNG_Plt2_M135_S13, MNG_Plt2_M141_S44, MNG_Plt2_M143_S35, MNG_Plt2_M145_S21, MNG_Plt2_M152_S41, MNG_Plt2_M15…
PCDHGA2--PCDHGA9	47	MNG_Plt1_M14_S54_L007, MNG_Plt1_M4_S43_L005, MNG_Plt1_M47_S47_L006, MNG_Plt1_M51_S30_L004, MNG_Plt1_M52_S31_L004, MNG_Plt1_M53_S51_L006, MNG_Plt1_M6_S35_L004, MNG_Plt2_M100_S35, MNG_Plt2_M102_S13, MNG_Plt2_M104_S27, MNG_Plt2_M115_S40, MNG_Plt2_M122_S31, MNG_Plt2_M130_S12, MNG_Plt2_M133_S11, MNG_Plt2_M135_S13, MNG_Plt2_M141_S44, MNG_Plt2_M143_S35, MNG_Plt2_M145_S21, MNG_Plt2_M152_S41, MNG_Plt2_M15…
PCDHGA2--PCDHGC4	47	MNG_Plt1_M14_S54_L007, MNG_Plt1_M4_S43_L005, MNG_Plt1_M47_S47_L006, MNG_Plt1_M51_S30_L004, MNG_Plt1_M52_S31_L004, MNG_Plt1_M53_S51_L006, MNG_Plt1_M6_S35_L004, MNG_Plt2_M100_S35, MNG_Plt2_M102_S13, MNG_Plt2_M104_S27, MNG_Plt2_M115_S40, MNG_Plt2_M122_S31, MNG_Plt2_M130_S12, MNG_Plt2_M133_S11, MNG_Plt2_M135_S13, MNG_Plt2_M141_S44, MNG_Plt2_M143_S35, MNG_Plt2_M145_S21, MNG_Plt2_M152_S41, MNG_Plt2_M16…
PCDHGA2--PCDHGA12	46	MNG_Plt1_M14_S54_L007, MNG_Plt1_M4_S43_L005, MNG_Plt1_M47_S47_L006, MNG_Plt1_M51_S30_L004, MNG_Plt1_M52_S31_L004, MNG_Plt1_M53_S51_L006, MNG_Plt1_M6_S35_L004, MNG_Plt2_M100_S35, MNG_Plt2_M102_S13, MNG_Plt2_M104_S27, MNG_Plt2_M115_S40, MNG_Plt2_M122_S31, MNG_Plt2_M130_S12, MNG_Plt2_M133_S11, MNG_Plt2_M135_S13, MNG_Plt2_M141_S44, MNG_Plt2_M143_S35, MNG_Plt2_M145_S21, MNG_Plt2_M152_S41, MNG_Plt2_M16…
PCDHGB2--PCDHGA10	46	CR_M151_R1, MNG_Plt1_M14_S54_L007, MNG_Plt1_M19_S59_L007, MNG_Plt1_M43_S33_L004, MNG_Plt1_M46_S29_L004, MNG_Plt1_M48_S44_L006, MNG_Plt1_M53_S51_L006, MNG_Plt1_M9_S58_L007, MNG_Plt2_M105_S8, MNG_Plt2_M107_S42, MNG_Plt2_M115_S40, MNG_Plt2_M116_S37, MNG_Plt2_M119_S36, MNG_Plt2_M120_S1, MNG_Plt2_M126_S26, MNG_Plt2_M134_S34, MNG_Plt2_M139_S38, MNG_Plt2_M143_S35, MNG_Plt2_M147_S18, MNG_Plt2_M150_S24, M…
PCDHGB2--PCDHGB6	46	CR_M151_R1, MNG_Plt1_M14_S54_L007, MNG_Plt1_M19_S59_L007, MNG_Plt1_M43_S33_L004, MNG_Plt1_M46_S29_L004, MNG_Plt1_M48_S44_L006, MNG_Plt1_M53_S51_L006, MNG_Plt1_M9_S58_L007, MNG_Plt2_M105_S8, MNG_Plt2_M107_S42, MNG_Plt2_M115_S40, MNG_Plt2_M116_S37, MNG_Plt2_M119_S36, MNG_Plt2_M120_S1, MNG_Plt2_M126_S26, MNG_Plt2_M134_S34, MNG_Plt2_M139_S38, MNG_Plt2_M143_S35, MNG_Plt2_M147_S18, MNG_Plt2_M150_S24, M…
PCDHGB2--PCDHGC3	46	CR_M151_R1, MNG_Plt1_M14_S54_L007, MNG_Plt1_M19_S59_L007, MNG_Plt1_M43_S33_L004, MNG_Plt1_M46_S29_L004, MNG_Plt1_M53_S51_L006, MNG_Plt1_M9_S58_L007, MNG_Plt2_M105_S8, MNG_Plt2_M107_S42, MNG_Plt2_M115_S40, MNG_Plt2_M116_S37, MNG_Plt2_M119_S36, MNG_Plt2_M120_S1, MNG_Plt2_M126_S26, MNG_Plt2_M134_S34, MNG_Plt2_M139_S38, MNG_Plt2_M143_S35, MNG_Plt2_M147_S18, MNG_Plt2_M150_S24, MNG_Plt2_M153_S2, MNG_Pl…
PCDHGB2--PCDHGA11	45	CR_M151_R1, MNG_Plt1_M14_S54_L007, MNG_Plt1_M19_S59_L007, MNG_Plt1_M43_S33_L004, MNG_Plt1_M46_S29_L004, MNG_Plt1_M53_S51_L006, MNG_Plt1_M9_S58_L007, MNG_Plt2_M105_S8, MNG_Plt2_M107_S42, MNG_Plt2_M115_S40, MNG_Plt2_M116_S37, MNG_Plt2_M119_S36, MNG_Plt2_M120_S1, MNG_Plt2_M126_S26, MNG_Plt2_M134_S34, MNG_Plt2_M139_S38, MNG_Plt2_M143_S35, MNG_Plt2_M147_S18, MNG_Plt2_M150_S24, MNG_Plt2_M155_S41, MNG_P…
PCDHGB2--PCDHGC4	45	CR_M151_R1, MNG_Plt1_M14_S54_L007, MNG_Plt1_M19_S59_L007, MNG_Plt1_M43_S33_L004, MNG_Plt1_M46_S29_L004, MNG_Plt1_M48_S44_L006, MNG_Plt1_M53_S51_L006, MNG_Plt1_M9_S58_L007, MNG_Plt2_M105_S8, MNG_Plt2_M107_S42, MNG_Plt2_M115_S40, MNG_Plt2_M116_S37, MNG_Plt2_M119_S36, MNG_Plt2_M120_S1, MNG_Plt2_M126_S26, MNG_Plt2_M134_S34, MNG_Plt2_M139_S38, MNG_Plt2_M143_S35, MNG_Plt2_M147_S18, MNG_Plt2_M150_S24, M…
PCDHGB2--PCDHGA12	44	CR_M151_R1, MNG_Plt1_M14_S54_L007, MNG_Plt1_M19_S59_L007, MNG_Plt1_M43_S33_L004, MNG_Plt1_M46_S29_L004, MNG_Plt1_M53_S51_L006, MNG_Plt1_M9_S58_L007, MNG_Plt2_M105_S8, MNG_Plt2_M107_S42, MNG_Plt2_M115_S40, MNG_Plt2_M116_S37, MNG_Plt2_M119_S36, MNG_Plt2_M120_S1, MNG_Plt2_M126_S26, MNG_Plt2_M134_S34, MNG_Plt2_M139_S38, MNG_Plt2_M143_S35, MNG_Plt2_M147_S18, MNG_Plt2_M150_S24, MNG_Plt2_M155_S41, MNG_P…
PCDHGB2--PCDHGA9	44	CR_M151_R1, MNG_Plt1_M14_S54_L007, MNG_Plt1_M19_S59_L007, MNG_Plt1_M43_S33_L004, MNG_Plt1_M46_S29_L004, MNG_Plt1_M53_S51_L006, MNG_Plt1_M9_S58_L007, MNG_Plt2_M105_S8, MNG_Plt2_M107_S42, MNG_Plt2_M115_S40, MNG_Plt2_M116_S37, MNG_Plt2_M119_S36, MNG_Plt2_M120_S1, MNG_Plt2_M126_S26, MNG_Plt2_M134_S34, MNG_Plt2_M139_S38, MNG_Plt2_M143_S35, MNG_Plt2_M147_S18, MNG_Plt2_M150_S24, MNG_Plt2_M155_S41, MNG_P…
PCDHGB2--PCDHGB7	43	CR_M151_R1, MNG_Plt1_M14_S54_L007, MNG_Plt1_M19_S59_L007, MNG_Plt1_M43_S33_L004, MNG_Plt1_M46_S29_L004, MNG_Plt1_M53_S51_L006, MNG_Plt1_M9_S58_L007, MNG_Plt2_M105_S8, MNG_Plt2_M107_S42, MNG_Plt2_M115_S40, MNG_Plt2_M116_S37, MNG_Plt2_M119_S36, MNG_Plt2_M120_S1, MNG_Plt2_M126_S26, MNG_Plt2_M134_S34, MNG_Plt2_M139_S38, MNG_Plt2_M143_S35, MNG_Plt2_M147_S18, MNG_Plt2_M150_S24, MNG_Plt2_M155_S41, MNG_P…
PCDHGB2--PCDHGC5	43	CR_M151_R1, MNG_Plt1_M14_S54_L007, MNG_Plt1_M19_S59_L007, MNG_Plt1_M43_S33_L004, MNG_Plt1_M46_S29_L004, MNG_Plt1_M53_S51_L006, MNG_Plt1_M9_S58_L007, MNG_Plt2_M105_S8, MNG_Plt2_M107_S42, MNG_Plt2_M115_S40, MNG_Plt2_M116_S37, MNG_Plt2_M119_S36, MNG_Plt2_M120_S1, MNG_Plt2_M126_S26, MNG_Plt2_M134_S34, MNG_Plt2_M139_S38, MNG_Plt2_M143_S35, MNG_Plt2_M147_S18, MNG_Plt2_M150_S24, MNG_Plt2_M155_S41, MNG_P…
PCDHGA6--PCDHGA8	42	CR_M204_R1, CR_M36_R1, CR_M40_R1, MNG_Plt1_M14_S54_L007, MNG_Plt1_M3_S53_L007, MNG_Plt1_M47_S47_L006, MNG_Plt1_M52_S31_L004, MNG_Plt1_M53_S51_L006, MNG_Plt1_M9_S58_L007, MNG_Plt2_M100_S35, MNG_Plt2_M103_S26, MNG_Plt2_M104_S27, MNG_Plt2_M106_S22, MNG_Plt2_M108_S4, MNG_Plt2_M114_S29, MNG_Plt2_M115_S40, MNG_Plt2_M117_S38, MNG_Plt2_M125_S10, MNG_Plt2_M127_S17, MNG_Plt2_M135_S13, MNG_Plt2_M137_S24, MN…
PCDHGA3--PCDHGA8	41	CR_M25_R1, CR_M29_R1, MNG_Plt1_M12_S55_L007, MNG_Plt1_M13_S41_L005, MNG_Plt1_M52_S31_L004, MNG_Plt1_M54_S32_L004, MNG_Plt1_M55_S28_L004, MNG_Plt1_M9_S58_L007, MNG_Plt2_M101_S46, MNG_Plt2_M104_S27, MNG_Plt2_M106_S22, MNG_Plt2_M110_S37, MNG_Plt2_M113_S15, MNG_Plt2_M115_S40, MNG_Plt2_M117_S38, MNG_Plt2_M123_S3, MNG_Plt2_M124_S36, MNG_Plt2_M134_S34, MNG_Plt2_M135_S13, MNG_Plt2_M153_S2, MNG_Plt2_M158_…
PCDHGA3--PCDHGB7	40	CR_M25_R1, CR_M29_R1, MNG_Plt1_M12_S55_L007, MNG_Plt1_M13_S41_L005, MNG_Plt1_M52_S31_L004, MNG_Plt1_M54_S32_L004, MNG_Plt1_M55_S28_L004, MNG_Plt1_M9_S58_L007, MNG_Plt2_M101_S46, MNG_Plt2_M104_S27, MNG_Plt2_M106_S22, MNG_Plt2_M110_S37, MNG_Plt2_M113_S15, MNG_Plt2_M115_S40, MNG_Plt2_M123_S3, MNG_Plt2_M124_S36, MNG_Plt2_M134_S34, MNG_Plt2_M135_S13, MNG_Plt2_M153_S2, MNG_Plt2_M158_S42, MNG_Plt2_M160_…
PCDHGA3--PCDHGC3	40	CR_M25_R1, CR_M29_R1, MNG_Plt1_M12_S55_L007, MNG_Plt1_M13_S41_L005, MNG_Plt1_M52_S31_L004, MNG_Plt1_M54_S32_L004, MNG_Plt1_M55_S28_L004, MNG_Plt1_M9_S58_L007, MNG_Plt2_M101_S46, MNG_Plt2_M104_S27, MNG_Plt2_M106_S22, MNG_Plt2_M110_S37, MNG_Plt2_M113_S15, MNG_Plt2_M115_S40, MNG_Plt2_M123_S3, MNG_Plt2_M124_S36, MNG_Plt2_M134_S34, MNG_Plt2_M135_S13, MNG_Plt2_M153_S2, MNG_Plt2_M158_S42, MNG_Plt2_M160_…
PCDHGA3--PCDHGA10	39	CR_M25_R1, CR_M29_R1, MNG_Plt1_M12_S55_L007, MNG_Plt1_M13_S41_L005, MNG_Plt1_M52_S31_L004, MNG_Plt1_M54_S32_L004, MNG_Plt1_M55_S28_L004, MNG_Plt1_M9_S58_L007, MNG_Plt2_M101_S46, MNG_Plt2_M104_S27, MNG_Plt2_M106_S22, MNG_Plt2_M110_S37, MNG_Plt2_M113_S15, MNG_Plt2_M115_S40, MNG_Plt2_M123_S3, MNG_Plt2_M124_S36, MNG_Plt2_M134_S34, MNG_Plt2_M135_S13, MNG_Plt2_M158_S42, MNG_Plt2_M160_S43, MNG_Plt2_M161…
PCDHGA3--PCDHGA11	39	CR_M25_R1, CR_M29_R1, MNG_Plt1_M12_S55_L007, MNG_Plt1_M13_S41_L005, MNG_Plt1_M52_S31_L004, MNG_Plt1_M54_S32_L004, MNG_Plt1_M55_S28_L004, MNG_Plt1_M9_S58_L007, MNG_Plt2_M101_S46, MNG_Plt2_M104_S27, MNG_Plt2_M106_S22, MNG_Plt2_M110_S37, MNG_Plt2_M113_S15, MNG_Plt2_M115_S40, MNG_Plt2_M123_S3, MNG_Plt2_M124_S36, MNG_Plt2_M134_S34, MNG_Plt2_M135_S13, MNG_Plt2_M158_S42, MNG_Plt2_M160_S43, MNG_Plt2_M161…
PCDHGA3--PCDHGB6	39	CR_M25_R1, CR_M29_R1, MNG_Plt1_M12_S55_L007, MNG_Plt1_M13_S41_L005, MNG_Plt1_M52_S31_L004, MNG_Plt1_M54_S32_L004, MNG_Plt1_M55_S28_L004, MNG_Plt1_M9_S58_L007, MNG_Plt2_M101_S46, MNG_Plt2_M104_S27, MNG_Plt2_M106_S22, MNG_Plt2_M110_S37, MNG_Plt2_M113_S15, MNG_Plt2_M115_S40, MNG_Plt2_M123_S3, MNG_Plt2_M124_S36, MNG_Plt2_M134_S34, MNG_Plt2_M135_S13, MNG_Plt2_M158_S42, MNG_Plt2_M160_S43, MNG_Plt2_M161…
PCDHGA3--PCDHGC4	39	CR_M25_R1, CR_M29_R1, MNG_Plt1_M12_S55_L007, MNG_Plt1_M13_S41_L005, MNG_Plt1_M52_S31_L004, MNG_Plt1_M54_S32_L004, MNG_Plt1_M55_S28_L004, MNG_Plt1_M9_S58_L007, MNG_Plt2_M101_S46, MNG_Plt2_M104_S27, MNG_Plt2_M106_S22, MNG_Plt2_M110_S37, MNG_Plt2_M113_S15, MNG_Plt2_M115_S40, MNG_Plt2_M123_S3, MNG_Plt2_M124_S36, MNG_Plt2_M134_S34, MNG_Plt2_M135_S13, MNG_Plt2_M158_S42, MNG_Plt2_M160_S43, MNG_Plt2_M161…
PCDHGA3--PCDHGC5	39	CR_M25_R1, CR_M29_R1, MNG_Plt1_M12_S55_L007, MNG_Plt1_M13_S41_L005, MNG_Plt1_M52_S31_L004, MNG_Plt1_M54_S32_L004, MNG_Plt1_M55_S28_L004, MNG_Plt1_M9_S58_L007, MNG_Plt2_M101_S46, MNG_Plt2_M104_S27, MNG_Plt2_M106_S22, MNG_Plt2_M110_S37, MNG_Plt2_M113_S15, MNG_Plt2_M115_S40, MNG_Plt2_M123_S3, MNG_Plt2_M124_S36, MNG_Plt2_M134_S34, MNG_Plt2_M135_S13, MNG_Plt2_M158_S42, MNG_Plt2_M160_S43, MNG_Plt2_M161…
PCDHGA3--PCDHGA12	38	CR_M25_R1, CR_M29_R1, MNG_Plt1_M12_S55_L007, MNG_Plt1_M13_S41_L005, MNG_Plt1_M52_S31_L004, MNG_Plt1_M54_S32_L004, MNG_Plt1_M55_S28_L004, MNG_Plt1_M9_S58_L007, MNG_Plt2_M101_S46, MNG_Plt2_M104_S27, MNG_Plt2_M106_S22, MNG_Plt2_M110_S37, MNG_Plt2_M113_S15, MNG_Plt2_M115_S40, MNG_Plt2_M123_S3, MNG_Plt2_M124_S36, MNG_Plt2_M134_S34, MNG_Plt2_M135_S13, MNG_Plt2_M160_S43, MNG_Plt2_M161_S9, MNG_Plt2_M164_…
PCDHA6--PCDHAC1	37	MNG_Plt1_M15_S49_L006, MNG_Plt1_M47_S47_L006, MNG_Plt1_M52_S31_L004, MNG_Plt1_M54_S32_L004, MNG_Plt2_M101_S46, MNG_Plt2_M103_S26, MNG_Plt2_M104_S27, MNG_Plt2_M105_S8, MNG_Plt2_M106_S22, MNG_Plt2_M108_S4, MNG_Plt2_M110_S37, MNG_Plt2_M112_S36, MNG_Plt2_M119_S36, MNG_Plt2_M137_S24, MNG_Plt2_M145_S21, MNG_Plt2_M147_S18, MNG_Plt2_M157_S31, MNG_Plt2_M159_S33, MNG_Plt2_M167_S14, MNG_Plt2_M58_S45, MNG_Pl…
PCDHGA6--PCDHGA10	37	CR_M204_R1, CR_M36_R1, MNG_Plt1_M14_S54_L007, MNG_Plt1_M3_S53_L007, MNG_Plt1_M47_S47_L006, MNG_Plt1_M52_S31_L004, MNG_Plt1_M53_S51_L006, MNG_Plt1_M9_S58_L007, MNG_Plt2_M100_S35, MNG_Plt2_M103_S26, MNG_Plt2_M105_S8, MNG_Plt2_M106_S22, MNG_Plt2_M108_S4, MNG_Plt2_M114_S29, MNG_Plt2_M115_S40, MNG_Plt2_M125_S10, MNG_Plt2_M127_S17, MNG_Plt2_M137_S24, MNG_Plt2_M141_S44, MNG_Plt2_M145_S21, MNG_Plt2_M150_…
PCDHGA6--PCDHGA11	37	CR_M204_R1, CR_M36_R1, MNG_Plt1_M14_S54_L007, MNG_Plt1_M3_S53_L007, MNG_Plt1_M47_S47_L006, MNG_Plt1_M52_S31_L004, MNG_Plt1_M53_S51_L006, MNG_Plt1_M9_S58_L007, MNG_Plt2_M100_S35, MNG_Plt2_M103_S26, MNG_Plt2_M106_S22, MNG_Plt2_M108_S4, MNG_Plt2_M114_S29, MNG_Plt2_M115_S40, MNG_Plt2_M125_S10, MNG_Plt2_M127_S17, MNG_Plt2_M137_S24, MNG_Plt2_M141_S44, MNG_Plt2_M145_S21, MNG_Plt2_M150_S24, MNG_Plt2_M152…
PCDHGA6--PCDHGC3	37	CR_M204_R1, CR_M36_R1, MNG_Plt1_M14_S54_L007, MNG_Plt1_M3_S53_L007, MNG_Plt1_M47_S47_L006, MNG_Plt1_M52_S31_L004, MNG_Plt1_M53_S51_L006, MNG_Plt1_M9_S58_L007, MNG_Plt2_M100_S35, MNG_Plt2_M103_S26, MNG_Plt2_M106_S22, MNG_Plt2_M108_S4, MNG_Plt2_M114_S29, MNG_Plt2_M115_S40, MNG_Plt2_M125_S10, MNG_Plt2_M127_S17, MNG_Plt2_M137_S24, MNG_Plt2_M141_S44, MNG_Plt2_M145_S21, MNG_Plt2_M150_S24, MNG_Plt2_M152…
PCDHGA6--PCDHGC4	37	CR_M204_R1, CR_M36_R1, MNG_Plt1_M14_S54_L007, MNG_Plt1_M3_S53_L007, MNG_Plt1_M47_S47_L006, MNG_Plt1_M52_S31_L004, MNG_Plt1_M53_S51_L006, MNG_Plt1_M9_S58_L007, MNG_Plt2_M100_S35, MNG_Plt2_M103_S26, MNG_Plt2_M106_S22, MNG_Plt2_M108_S4, MNG_Plt2_M114_S29, MNG_Plt2_M115_S40, MNG_Plt2_M125_S10, MNG_Plt2_M127_S17, MNG_Plt2_M137_S24, MNG_Plt2_M141_S44, MNG_Plt2_M145_S21, MNG_Plt2_M150_S24, MNG_Plt2_M152…
PCDHGA3--PCDHGA9	36	CR_M29_R1, MNG_Plt1_M12_S55_L007, MNG_Plt1_M13_S41_L005, MNG_Plt1_M52_S31_L004, MNG_Plt1_M54_S32_L004, MNG_Plt1_M55_S28_L004, MNG_Plt1_M9_S58_L007, MNG_Plt2_M101_S46, MNG_Plt2_M104_S27, MNG_Plt2_M106_S22, MNG_Plt2_M110_S37, MNG_Plt2_M113_S15, MNG_Plt2_M115_S40, MNG_Plt2_M123_S3, MNG_Plt2_M124_S36, MNG_Plt2_M134_S34, MNG_Plt2_M135_S13, MNG_Plt2_M160_S43, MNG_Plt2_M161_S9, MNG_Plt2_M164_S47, MNG_Pl…
PCDHGA6--PCDHGA9	36	CR_M204_R1, CR_M36_R1, MNG_Plt1_M14_S54_L007, MNG_Plt1_M3_S53_L007, MNG_Plt1_M47_S47_L006, MNG_Plt1_M52_S31_L004, MNG_Plt1_M53_S51_L006, MNG_Plt1_M9_S58_L007, MNG_Plt2_M100_S35, MNG_Plt2_M103_S26, MNG_Plt2_M106_S22, MNG_Plt2_M108_S4, MNG_Plt2_M114_S29, MNG_Plt2_M115_S40, MNG_Plt2_M125_S10, MNG_Plt2_M127_S17, MNG_Plt2_M137_S24, MNG_Plt2_M141_S44, MNG_Plt2_M145_S21, MNG_Plt2_M150_S24, MNG_Plt2_M152…
PCDHGA6--PCDHGB6	36	CR_M204_R1, CR_M36_R1, MNG_Plt1_M14_S54_L007, MNG_Plt1_M3_S53_L007, MNG_Plt1_M47_S47_L006, MNG_Plt1_M52_S31_L004, MNG_Plt1_M53_S51_L006, MNG_Plt1_M9_S58_L007, MNG_Plt2_M100_S35, MNG_Plt2_M103_S26, MNG_Plt2_M106_S22, MNG_Plt2_M108_S4, MNG_Plt2_M114_S29, MNG_Plt2_M115_S40, MNG_Plt2_M125_S10, MNG_Plt2_M127_S17, MNG_Plt2_M137_S24, MNG_Plt2_M141_S44, MNG_Plt2_M145_S21, MNG_Plt2_M150_S24, MNG_Plt2_M152…
PCDHGA6--PCDHGC5	36	CR_M204_R1, CR_M36_R1, MNG_Plt1_M14_S54_L007, MNG_Plt1_M3_S53_L007, MNG_Plt1_M47_S47_L006, MNG_Plt1_M52_S31_L004, MNG_Plt1_M53_S51_L006, MNG_Plt1_M9_S58_L007, MNG_Plt2_M100_S35, MNG_Plt2_M103_S26, MNG_Plt2_M106_S22, MNG_Plt2_M108_S4, MNG_Plt2_M114_S29, MNG_Plt2_M115_S40, MNG_Plt2_M125_S10, MNG_Plt2_M127_S17, MNG_Plt2_M137_S24, MNG_Plt2_M141_S44, MNG_Plt2_M145_S21, MNG_Plt2_M150_S24, MNG_Plt2_M152…
PCDHA6--PCDHAC2	35	MNG_Plt1_M15_S49_L006, MNG_Plt1_M47_S47_L006, MNG_Plt1_M52_S31_L004, MNG_Plt1_M54_S32_L004, MNG_Plt2_M101_S46, MNG_Plt2_M103_S26, MNG_Plt2_M104_S27, MNG_Plt2_M105_S8, MNG_Plt2_M106_S22, MNG_Plt2_M108_S4, MNG_Plt2_M110_S37, MNG_Plt2_M119_S36, MNG_Plt2_M137_S24, MNG_Plt2_M145_S21, MNG_Plt2_M147_S18, MNG_Plt2_M157_S31, MNG_Plt2_M159_S33, MNG_Plt2_M167_S14, MNG_Plt2_M58_S45, MNG_Plt2_M69_S14, MNG_Plt…
PCDHGA6--PCDHGA12	35	CR_M204_R1, CR_M36_R1, MNG_Plt1_M14_S54_L007, MNG_Plt1_M3_S53_L007, MNG_Plt1_M47_S47_L006, MNG_Plt1_M52_S31_L004, MNG_Plt1_M53_S51_L006, MNG_Plt1_M9_S58_L007, MNG_Plt2_M100_S35, MNG_Plt2_M103_S26, MNG_Plt2_M106_S22, MNG_Plt2_M108_S4, MNG_Plt2_M114_S29, MNG_Plt2_M115_S40, MNG_Plt2_M125_S10, MNG_Plt2_M127_S17, MNG_Plt2_M137_S24, MNG_Plt2_M141_S44, MNG_Plt2_M145_S21, MNG_Plt2_M152_S41, MNG_Plt2_M157…
PCDHGA6--PCDHGB7	34	CR_M204_R1, CR_M36_R1, MNG_Plt1_M14_S54_L007, MNG_Plt1_M3_S53_L007, MNG_Plt1_M47_S47_L006, MNG_Plt1_M52_S31_L004, MNG_Plt1_M53_S51_L006, MNG_Plt1_M9_S58_L007, MNG_Plt2_M100_S35, MNG_Plt2_M103_S26, MNG_Plt2_M106_S22, MNG_Plt2_M108_S4, MNG_Plt2_M114_S29, MNG_Plt2_M115_S40, MNG_Plt2_M125_S10, MNG_Plt2_M127_S17, MNG_Plt2_M141_S44, MNG_Plt2_M145_S21, MNG_Plt2_M152_S41, MNG_Plt2_M157_S31, MNG_Plt2_M167…
PCDHA6--PCDHA13	33	MNG_Plt1_M15_S49_L006, MNG_Plt1_M47_S47_L006, MNG_Plt1_M52_S31_L004, MNG_Plt1_M54_S32_L004, MNG_Plt2_M101_S46, MNG_Plt2_M103_S26, MNG_Plt2_M104_S27, MNG_Plt2_M105_S8, MNG_Plt2_M106_S22, MNG_Plt2_M108_S4, MNG_Plt2_M110_S37, MNG_Plt2_M119_S36, MNG_Plt2_M137_S24, MNG_Plt2_M147_S18, MNG_Plt2_M157_S31, MNG_Plt2_M159_S33, MNG_Plt2_M167_S14, MNG_Plt2_M58_S45, MNG_Plt2_M69_S14, MNG_Plt2_M70_S32, MNG_Plt2…
PCDHGA4--PCDHGA8	29	CR_M28_R1, CR_M40_R1, MNG_Plt1_M17_S45_L006, MNG_Plt1_M48_S44_L006, MNG_Plt1_M8_S37_L005, MNG_Plt1_M9_S58_L007, MNG_Plt2_M101_S46, MNG_Plt2_M104_S27, MNG_Plt2_M110_S37, MNG_Plt2_M115_S40, MNG_Plt2_M124_S36, MNG_Plt2_M127_S17, MNG_Plt2_M135_S13, MNG_Plt2_M139_S38, MNG_Plt2_M160_S43, MNG_Plt2_M165_S30, MNG_Plt2_M167_S14, MNG_Plt2_M59_S9, MNG_Plt2_M74_S16, MNG_Plt2_M92_S33, MNG_Plt2_M98_S40, MNG_Plt…
PCDHGA4--PCDHGB6	26	CR_M28_R1, CR_M40_R1, MNG_Plt1_M17_S45_L006, MNG_Plt1_M8_S37_L005, MNG_Plt1_M9_S58_L007, MNG_Plt2_M101_S46, MNG_Plt2_M104_S27, MNG_Plt2_M110_S37, MNG_Plt2_M115_S40, MNG_Plt2_M124_S36, MNG_Plt2_M126_S26, MNG_Plt2_M135_S13, MNG_Plt2_M139_S38, MNG_Plt2_M160_S43, MNG_Plt2_M165_S30, MNG_Plt2_M167_S14, MNG_Plt2_M59_S9, MNG_Plt2_M74_S16, MNG_Plt2_M92_S33, MNG_Plt2_M98_S40, MNG_Plt2_M99_S45, MNG_Plt3_M17…
PCDHGA4--PCDHGA10	24	CR_M28_R1, CR_M40_R1, MNG_Plt1_M17_S45_L006, MNG_Plt1_M8_S37_L005, MNG_Plt1_M9_S58_L007, MNG_Plt2_M101_S46, MNG_Plt2_M104_S27, MNG_Plt2_M110_S37, MNG_Plt2_M115_S40, MNG_Plt2_M124_S36, MNG_Plt2_M135_S13, MNG_Plt2_M139_S38, MNG_Plt2_M160_S43, MNG_Plt2_M165_S30, MNG_Plt2_M167_S14, MNG_Plt2_M74_S16, MNG_Plt2_M92_S33, MNG_Plt2_M98_S40, MNG_Plt2_M99_S45, MNG_Plt3_M174_S23, MNG_Plt3_M180_S2, MNG_Plt3_M1…
PCDHGA4--PCDHGA11	24	CR_M28_R1, CR_M40_R1, MNG_Plt1_M17_S45_L006, MNG_Plt1_M9_S58_L007, MNG_Plt2_M101_S46, MNG_Plt2_M104_S27, MNG_Plt2_M110_S37, MNG_Plt2_M115_S40, MNG_Plt2_M124_S36, MNG_Plt2_M127_S17, MNG_Plt2_M135_S13, MNG_Plt2_M139_S38, MNG_Plt2_M160_S43, MNG_Plt2_M165_S30, MNG_Plt2_M167_S14, MNG_Plt2_M74_S16, MNG_Plt2_M92_S33, MNG_Plt2_M98_S40, MNG_Plt2_M99_S45, MNG_Plt3_M174_S23, MNG_Plt3_M180_S2, MNG_Plt3_M197_…
PCDHGA4--PCDHGC3	24	CR_M28_R1, CR_M40_R1, MNG_Plt1_M17_S45_L006, MNG_Plt1_M8_S37_L005, MNG_Plt1_M9_S58_L007, MNG_Plt2_M101_S46, MNG_Plt2_M104_S27, MNG_Plt2_M110_S37, MNG_Plt2_M115_S40, MNG_Plt2_M124_S36, MNG_Plt2_M135_S13, MNG_Plt2_M139_S38, MNG_Plt2_M160_S43, MNG_Plt2_M165_S30, MNG_Plt2_M167_S14, MNG_Plt2_M74_S16, MNG_Plt2_M92_S33, MNG_Plt2_M98_S40, MNG_Plt2_M99_S45, MNG_Plt3_M174_S23, MNG_Plt3_M180_S2, MNG_Plt3_M1…
PCDHGA4--PCDHGA12	23	CR_M28_R1, CR_M40_R1, MNG_Plt1_M17_S45_L006, MNG_Plt1_M8_S37_L005, MNG_Plt1_M9_S58_L007, MNG_Plt2_M101_S46, MNG_Plt2_M104_S27, MNG_Plt2_M115_S40, MNG_Plt2_M124_S36, MNG_Plt2_M135_S13, MNG_Plt2_M139_S38, MNG_Plt2_M160_S43, MNG_Plt2_M165_S30, MNG_Plt2_M167_S14, MNG_Plt2_M74_S16, MNG_Plt2_M92_S33, MNG_Plt2_M98_S40, MNG_Plt2_M99_S45, MNG_Plt3_M174_S23, MNG_Plt3_M180_S2, MNG_Plt3_M197_S16, MNG_Plt3_M2…
PCDHGA4--PCDHGC4	23	CR_M28_R1, CR_M40_R1, MNG_Plt1_M17_S45_L006, MNG_Plt1_M9_S58_L007, MNG_Plt2_M101_S46, MNG_Plt2_M104_S27, MNG_Plt2_M110_S37, MNG_Plt2_M115_S40, MNG_Plt2_M124_S36, MNG_Plt2_M135_S13, MNG_Plt2_M139_S38, MNG_Plt2_M160_S43, MNG_Plt2_M165_S30, MNG_Plt2_M167_S14, MNG_Plt2_M74_S16, MNG_Plt2_M92_S33, MNG_Plt2_M98_S40, MNG_Plt2_M99_S45, MNG_Plt3_M174_S23, MNG_Plt3_M180_S2, MNG_Plt3_M197_S16, MNG_Plt3_M201_…
PCDHGA4--PCDHGC5	23	CR_M28_R1, CR_M40_R1, MNG_Plt1_M17_S45_L006, MNG_Plt1_M9_S58_L007, MNG_Plt2_M101_S46, MNG_Plt2_M104_S27, MNG_Plt2_M110_S37, MNG_Plt2_M115_S40, MNG_Plt2_M124_S36, MNG_Plt2_M135_S13, MNG_Plt2_M139_S38, MNG_Plt2_M160_S43, MNG_Plt2_M165_S30, MNG_Plt2_M167_S14, MNG_Plt2_M74_S16, MNG_Plt2_M92_S33, MNG_Plt2_M98_S40, MNG_Plt2_M99_S45, MNG_Plt3_M174_S23, MNG_Plt3_M180_S2, MNG_Plt3_M197_S16, MNG_Plt3_M201_…
PCDHGA4--PCDHGB7	22	CR_M28_R1, CR_M40_R1, MNG_Plt1_M17_S45_L006, MNG_Plt1_M9_S58_L007, MNG_Plt2_M101_S46, MNG_Plt2_M104_S27, MNG_Plt2_M115_S40, MNG_Plt2_M124_S36, MNG_Plt2_M135_S13, MNG_Plt2_M139_S38, MNG_Plt2_M160_S43, MNG_Plt2_M165_S30, MNG_Plt2_M167_S14, MNG_Plt2_M74_S16, MNG_Plt2_M92_S33, MNG_Plt2_M98_S40, MNG_Plt2_M99_S45, MNG_Plt3_M174_S23, MNG_Plt3_M180_S2, MNG_Plt3_M197_S16, MNG_Plt3_M201_S52, MNG_Plt3_M202_…
PCDHGA4--PCDHGA9	21	CR_M40_R1, MNG_Plt1_M17_S45_L006, MNG_Plt1_M9_S58_L007, MNG_Plt2_M101_S46, MNG_Plt2_M104_S27, MNG_Plt2_M115_S40, MNG_Plt2_M124_S36, MNG_Plt2_M135_S13, MNG_Plt2_M139_S38, MNG_Plt2_M160_S43, MNG_Plt2_M165_S30, MNG_Plt2_M167_S14, MNG_Plt2_M74_S16, MNG_Plt2_M92_S33, MNG_Plt2_M98_S40, MNG_Plt2_M99_S45, MNG_Plt3_M174_S23, MNG_Plt3_M180_S2, MNG_Plt3_M197_S16, MNG_Plt3_M201_S52, MNG_Plt3_M202_S56
PCDHA10--PCDHAC1	20	MNG_Plt1_M14_S54_L007, MNG_Plt1_M20_S50_L006, MNG_Plt2_M105_S8, MNG_Plt2_M124_S36, MNG_Plt2_M127_S17, MNG_Plt2_M156_S18, MNG_Plt2_M164_S47, MNG_Plt2_M57_S29, MNG_Plt2_M59_S9, MNG_Plt2_M71_S5, MNG_Plt2_M73_S16, MNG_Plt2_M75_S34, MNG_Plt2_M83_S28, MNG_Plt2_M87_S10, MNG_Plt2_M94_S27, MNG_Plt2_M97_S44, MNG_Plt2_M98_S40, MNG_Plt3_M188_S8, MNG_Plt3_M189_S46, MNG_Plt3_M202_S56
PCDHA3--PCDHAC1	20	CR_M36_R1, MNG_Plt1_M20_S50_L006, MNG_Plt2_M100_S35, MNG_Plt2_M103_S26, MNG_Plt2_M104_S27, MNG_Plt2_M105_S8, MNG_Plt2_M115_S40, MNG_Plt2_M126_S26, MNG_Plt2_M127_S17, MNG_Plt2_M129_S7, MNG_Plt2_M164_S47, MNG_Plt2_M167_S14, MNG_Plt2_M61_S23, MNG_Plt2_M63_S21, MNG_Plt2_M92_S33, MNG_Plt3_M171_S12, MNG_Plt3_M183_S27, MNG_Plt3_M185_S21, MNG_Plt3_M188_S8, MNG_Plt3_M200_S48
PCDHA10--PCDHAC2	19	MNG_Plt1_M14_S54_L007, MNG_Plt1_M20_S50_L006, MNG_Plt2_M124_S36, MNG_Plt2_M127_S17, MNG_Plt2_M156_S18, MNG_Plt2_M164_S47, MNG_Plt2_M57_S29, MNG_Plt2_M59_S9, MNG_Plt2_M71_S5, MNG_Plt2_M73_S16, MNG_Plt2_M75_S34, MNG_Plt2_M83_S28, MNG_Plt2_M87_S10, MNG_Plt2_M94_S27, MNG_Plt2_M97_S44, MNG_Plt2_M98_S40, MNG_Plt3_M188_S8, MNG_Plt3_M189_S46, MNG_Plt3_M202_S56
PCDHA10--PCDHA13	18	MNG_Plt1_M14_S54_L007, MNG_Plt1_M20_S50_L006, MNG_Plt2_M124_S36, MNG_Plt2_M127_S17, MNG_Plt2_M156_S18, MNG_Plt2_M164_S47, MNG_Plt2_M57_S29, MNG_Plt2_M59_S9, MNG_Plt2_M71_S5, MNG_Plt2_M73_S16, MNG_Plt2_M75_S34, MNG_Plt2_M83_S28, MNG_Plt2_M94_S27, MNG_Plt2_M97_S44, MNG_Plt2_M98_S40, MNG_Plt3_M188_S8, MNG_Plt3_M189_S46, MNG_Plt3_M202_S56
PCDHA3--PCDHA13	18	CR_M36_R1, MNG_Plt1_M20_S50_L006, MNG_Plt2_M100_S35, MNG_Plt2_M103_S26, MNG_Plt2_M104_S27, MNG_Plt2_M105_S8, MNG_Plt2_M115_S40, MNG_Plt2_M126_S26, MNG_Plt2_M127_S17, MNG_Plt2_M129_S7, MNG_Plt2_M164_S47, MNG_Plt2_M167_S14, MNG_Plt2_M61_S23, MNG_Plt2_M92_S33, MNG_Plt3_M171_S12, MNG_Plt3_M183_S27, MNG_Plt3_M185_S21, MNG_Plt3_M188_S8
PCDHA3--PCDHAC2	18	CR_M36_R1, MNG_Plt1_M20_S50_L006, MNG_Plt2_M100_S35, MNG_Plt2_M103_S26, MNG_Plt2_M104_S27, MNG_Plt2_M105_S8, MNG_Plt2_M115_S40, MNG_Plt2_M126_S26, MNG_Plt2_M127_S17, MNG_Plt2_M129_S7, MNG_Plt2_M164_S47, MNG_Plt2_M167_S14, MNG_Plt2_M61_S23, MNG_Plt2_M92_S33, MNG_Plt3_M171_S12, MNG_Plt3_M183_S27, MNG_Plt3_M185_S21, MNG_Plt3_M188_S8
PCDHA11--PCDHA13	16	MNG_Plt1_M2_S46_L006, MNG_Plt1_M49_S38_L005, MNG_Plt1_M52_S31_L004, MNG_Plt2_M103_S26, MNG_Plt2_M111_S19, MNG_Plt2_M115_S40, MNG_Plt2_M165_S30, MNG_Plt2_M64_S43, MNG_Plt2_M73_S16, MNG_Plt2_M86_S23, MNG_Plt3_M182_S11, MNG_Plt3_M183_S27, MNG_Plt3_M186_S1, MNG_Plt3_M192_S38, MNG_Plt3_M197_S16, MNG_Plt3_M202_S56
PCDHA11--PCDHAC1	16	MNG_Plt1_M2_S46_L006, MNG_Plt1_M49_S38_L005, MNG_Plt1_M52_S31_L004, MNG_Plt2_M103_S26, MNG_Plt2_M111_S19, MNG_Plt2_M115_S40, MNG_Plt2_M165_S30, MNG_Plt2_M64_S43, MNG_Plt2_M73_S16, MNG_Plt2_M86_S23, MNG_Plt3_M182_S11, MNG_Plt3_M183_S27, MNG_Plt3_M186_S1, MNG_Plt3_M192_S38, MNG_Plt3_M197_S16, MNG_Plt3_M202_S56
PCDHA11--PCDHAC2	16	MNG_Plt1_M2_S46_L006, MNG_Plt1_M49_S38_L005, MNG_Plt1_M52_S31_L004, MNG_Plt2_M103_S26, MNG_Plt2_M111_S19, MNG_Plt2_M115_S40, MNG_Plt2_M165_S30, MNG_Plt2_M64_S43, MNG_Plt2_M73_S16, MNG_Plt2_M86_S23, MNG_Plt3_M182_S11, MNG_Plt3_M183_S27, MNG_Plt3_M186_S1, MNG_Plt3_M192_S38, MNG_Plt3_M197_S16, MNG_Plt3_M202_S56
AC092807.3--DDAH1	15	MNG_Plt1_M4_S43_L005, MNG_Plt1_M7_S42_L005, MNG_Plt2_M129_S7, MNG_Plt2_M133_S11, MNG_Plt2_M135_S13, MNG_Plt2_M142_S22, MNG_Plt2_M144_S39, MNG_Plt2_M160_S43, MNG_Plt2_M168_S25, MNG_Plt2_M69_S14, MNG_Plt2_M70_S32, MNG_Plt2_M86_S23, MNG_Plt2_M98_S40, MNG_Plt3_M182_S11, MNG_Plt3_M186_S1
PCDHGA5--PCDHGA10	14	MNG_Plt1_M14_S54_L007, MNG_Plt2_M101_S46, MNG_Plt2_M113_S15, MNG_Plt2_M123_S3, MNG_Plt2_M126_S26, MNG_Plt2_M152_S41, MNG_Plt2_M156_S18, MNG_Plt2_M160_S43, MNG_Plt2_M74_S16, MNG_Plt3_M171_S12, MNG_Plt3_M173_S44, MNG_Plt3_M179_S7, MNG_Plt3_M183_S27, MNG_Plt3_M188_S8
PCDHGA5--PCDHGA8	14	MNG_Plt1_M14_S54_L007, MNG_Plt2_M101_S46, MNG_Plt2_M113_S15, MNG_Plt2_M123_S3, MNG_Plt2_M126_S26, MNG_Plt2_M152_S41, MNG_Plt2_M156_S18, MNG_Plt2_M160_S43, MNG_Plt2_M74_S16, MNG_Plt3_M171_S12, MNG_Plt3_M173_S44, MNG_Plt3_M179_S7, MNG_Plt3_M183_S27, MNG_Plt3_M188_S8
PCDHGA5--PCDHGB6	14	MNG_Plt1_M14_S54_L007, MNG_Plt2_M101_S46, MNG_Plt2_M113_S15, MNG_Plt2_M123_S3, MNG_Plt2_M126_S26, MNG_Plt2_M152_S41, MNG_Plt2_M156_S18, MNG_Plt2_M160_S43, MNG_Plt2_M74_S16, MNG_Plt3_M171_S12, MNG_Plt3_M173_S44, MNG_Plt3_M179_S7, MNG_Plt3_M183_S27, MNG_Plt3_M188_S8
PCDHA4--PCDHAC1	13	CR_M40_R1, MNG_Plt1_M14_S54_L007, MNG_Plt1_M15_S49_L006, MNG_Plt1_M23_S40_L005, MNG_Plt1_M6_S35_L004, MNG_Plt2_M104_S27, MNG_Plt2_M129_S7, MNG_Plt2_M163_S25, MNG_Plt2_M57_S29, MNG_Plt2_M75_S34, MNG_Plt2_M94_S27, MNG_Plt3_M170_S19, MNG_Plt3_M181_S1
PCDHGA5--PCDHGA12	13	MNG_Plt1_M14_S54_L007, MNG_Plt2_M101_S46, MNG_Plt2_M113_S15, MNG_Plt2_M123_S3, MNG_Plt2_M126_S26, MNG_Plt2_M152_S41, MNG_Plt2_M156_S18, MNG_Plt2_M160_S43, MNG_Plt2_M74_S16, MNG_Plt3_M171_S12, MNG_Plt3_M179_S7, MNG_Plt3_M183_S27, MNG_Plt3_M188_S8
PCDHGA5--PCDHGC3	13	MNG_Plt1_M14_S54_L007, MNG_Plt2_M101_S46, MNG_Plt2_M113_S15, MNG_Plt2_M123_S3, MNG_Plt2_M126_S26, MNG_Plt2_M152_S41, MNG_Plt2_M156_S18, MNG_Plt2_M160_S43, MNG_Plt2_M74_S16, MNG_Plt3_M171_S12, MNG_Plt3_M179_S7, MNG_Plt3_M183_S27, MNG_Plt3_M188_S8
PCDHA4--PCDHAC2	12	CR_M40_R1, MNG_Plt1_M14_S54_L007, MNG_Plt1_M23_S40_L005, MNG_Plt1_M6_S35_L004, MNG_Plt2_M104_S27, MNG_Plt2_M129_S7, MNG_Plt2_M163_S25, MNG_Plt2_M57_S29, MNG_Plt2_M75_S34, MNG_Plt2_M94_S27, MNG_Plt3_M170_S19, MNG_Plt3_M181_S1
PCDHGA5--PCDHGA11	12	MNG_Plt1_M14_S54_L007, MNG_Plt2_M101_S46, MNG_Plt2_M113_S15, MNG_Plt2_M123_S3, MNG_Plt2_M126_S26, MNG_Plt2_M152_S41, MNG_Plt2_M156_S18, MNG_Plt2_M74_S16, MNG_Plt3_M171_S12, MNG_Plt3_M179_S7, MNG_Plt3_M183_S27, MNG_Plt3_M188_S8
PCDHGA5--PCDHGB7	12	MNG_Plt1_M14_S54_L007, MNG_Plt2_M101_S46, MNG_Plt2_M113_S15, MNG_Plt2_M123_S3, MNG_Plt2_M126_S26, MNG_Plt2_M152_S41, MNG_Plt2_M156_S18, MNG_Plt2_M74_S16, MNG_Plt3_M171_S12, MNG_Plt3_M179_S7, MNG_Plt3_M183_S27, MNG_Plt3_M188_S8
PCDHGA5--PCDHGC4	12	MNG_Plt1_M14_S54_L007, MNG_Plt2_M101_S46, MNG_Plt2_M113_S15, MNG_Plt2_M123_S3, MNG_Plt2_M126_S26, MNG_Plt2_M152_S41, MNG_Plt2_M156_S18, MNG_Plt2_M74_S16, MNG_Plt3_M171_S12, MNG_Plt3_M179_S7, MNG_Plt3_M183_S27, MNG_Plt3_M188_S8
PCDHGA5--PCDHGC5	12	MNG_Plt1_M14_S54_L007, MNG_Plt2_M101_S46, MNG_Plt2_M113_S15, MNG_Plt2_M123_S3, MNG_Plt2_M126_S26, MNG_Plt2_M152_S41, MNG_Plt2_M156_S18, MNG_Plt2_M74_S16, MNG_Plt3_M171_S12, MNG_Plt3_M179_S7, MNG_Plt3_M183_S27, MNG_Plt3_M188_S8
PCDHA4--PCDHA13	11	CR_M40_R1, MNG_Plt1_M14_S54_L007, MNG_Plt1_M6_S35_L004, MNG_Plt2_M104_S27, MNG_Plt2_M129_S7, MNG_Plt2_M163_S25, MNG_Plt2_M57_S29, MNG_Plt2_M75_S34, MNG_Plt2_M94_S27, MNG_Plt3_M170_S19, MNG_Plt3_M181_S1
PCDHGA5--PCDHGA9	11	MNG_Plt1_M14_S54_L007, MNG_Plt2_M101_S46, MNG_Plt2_M113_S15, MNG_Plt2_M126_S26, MNG_Plt2_M152_S41, MNG_Plt2_M156_S18, MNG_Plt2_M74_S16, MNG_Plt3_M171_S12, MNG_Plt3_M179_S7, MNG_Plt3_M183_S27, MNG_Plt3_M188_S8
PCDHGA8--PCDHGB2	10	CR_M40_R1, MNG_Plt1_M1_S52_L007, MNG_Plt1_M3_S53_L007, MNG_Plt1_M51_S30_L004, MNG_Plt2_M113_S15, MNG_Plt2_M56_S20, MNG_Plt2_M92_S33, MNG_Plt2_M96_S34, MNG_Plt3_M174_S23, MNG_Plt3_M180_S2
PCDHGB3--PCDHGA8	8	MNG_Plt1_M47_S47_L006, MNG_Plt2_M107_S42, MNG_Plt2_M159_S33, MNG_Plt2_M167_S14, MNG_Plt2_M56_S20, MNG_Plt2_M58_S45, MNG_Plt2_M83_S28, MNG_Plt3_M180_S2
PCDHGB6--PCDHGB2	8	CR_M40_R1, MNG_Plt1_M3_S53_L007, MNG_Plt1_M51_S30_L004, MNG_Plt2_M113_S15, MNG_Plt2_M56_S20, MNG_Plt2_M96_S34, MNG_Plt3_M174_S23, MNG_Plt3_M180_S2
PCDHGA10--PCDHGB2	7	CR_M40_R1, MNG_Plt1_M51_S30_L004, MNG_Plt2_M113_S15, MNG_Plt2_M56_S20, MNG_Plt2_M96_S34, MNG_Plt3_M174_S23, MNG_Plt3_M180_S2
PCDHGA11--PCDHGB2	7	CR_M40_R1, MNG_Plt1_M51_S30_L004, MNG_Plt2_M113_S15, MNG_Plt2_M56_S20, MNG_Plt2_M96_S34, MNG_Plt3_M174_S23, MNG_Plt3_M180_S2
PCDHGC3--PCDHGB2	7	CR_M40_R1, MNG_Plt1_M51_S30_L004, MNG_Plt2_M113_S15, MNG_Plt2_M56_S20, MNG_Plt2_M96_S34, MNG_Plt3_M174_S23, MNG_Plt3_M180_S2
BCAS4--PARD6B(19948),BCAS4(18151)	6	CR_M38_R1, MNG_Plt1_M18_S36_L005, MNG_Plt2_M102_S13, MNG_Plt2_M159_S33, MNG_Plt2_M166_S15, MNG_Plt2_M60_S30
DDAH1--AC092807.3	6	MNG_Plt1_M6_S35_L004, MNG_Plt2_M115_S40, MNG_Plt2_M168_S25, MNG_Plt2_M61_S23, MNG_Plt2_M70_S32, MNG_Plt3_M182_S11
PCDHA5--PCDHA13	5	MNG_Plt2_M120_S1, MNG_Plt2_M126_S26, MNG_Plt2_M92_S33, MNG_Plt3_M181_S1, MNG_Plt3_M189_S46
PCDHA5--PCDHAC1	5	MNG_Plt2_M120_S1, MNG_Plt2_M126_S26, MNG_Plt2_M92_S33, MNG_Plt3_M181_S1, MNG_Plt3_M189_S46
PCDHA5--PCDHAC2	5	MNG_Plt2_M120_S1, MNG_Plt2_M126_S26, MNG_Plt2_M92_S33, MNG_Plt3_M181_S1, MNG_Plt3_M189_S46
PCDHGA12--PCDHGB2	5	MNG_Plt1_M51_S30_L004, MNG_Plt2_M113_S15, MNG_Plt2_M56_S20, MNG_Plt2_M96_S34, MNG_Plt3_M180_S2
PCDHGA9--PCDHGB2	5	MNG_Plt1_M51_S30_L004, MNG_Plt2_M113_S15, MNG_Plt2_M56_S20, MNG_Plt2_M96_S34, MNG_Plt3_M180_S2
PCDHGB3--PCDHGA10	5	MNG_Plt1_M47_S47_L006, MNG_Plt2_M107_S42, MNG_Plt2_M167_S14, MNG_Plt2_M56_S20, MNG_Plt3_M180_S2
PCDHGB3--PCDHGB6	5	MNG_Plt1_M47_S47_L006, MNG_Plt2_M107_S42, MNG_Plt2_M167_S14, MNG_Plt2_M83_S28, MNG_Plt3_M180_S2
PCDHGB7--PCDHGB2	5	MNG_Plt1_M51_S30_L004, MNG_Plt2_M113_S15, MNG_Plt2_M56_S20, MNG_Plt2_M96_S34, MNG_Plt3_M180_S2
PCDHGC4--PCDHGB2	5	MNG_Plt1_M51_S30_L004, MNG_Plt2_M113_S15, MNG_Plt2_M56_S20, MNG_Plt2_M96_S34, MNG_Plt3_M180_S2
PCDHGC5--PCDHGB2	5	MNG_Plt1_M51_S30_L004, MNG_Plt2_M113_S15, MNG_Plt2_M56_S20, MNG_Plt2_M96_S34, MNG_Plt3_M180_S2
PCDHGB3--PCDHGA11	4	MNG_Plt1_M47_S47_L006, MNG_Plt2_M107_S42, MNG_Plt2_M167_S14, MNG_Plt3_M180_S2
PCDHGB3--PCDHGC3	4	MNG_Plt1_M47_S47_L006, MNG_Plt2_M107_S42, MNG_Plt2_M167_S14, MNG_Plt3_M180_S2
BPNT2--BPNT2(89225),RNA5SP266(43563)	3	MNG_Plt2_M117_S38, MNG_Plt2_M120_S1, MNG_Plt2_M150_S24
PCDHGB3--PCDHGA12	3	MNG_Plt1_M47_S47_L006, MNG_Plt2_M167_S14, MNG_Plt3_M180_S2
PCDHGB3--PCDHGB7	3	MNG_Plt1_M47_S47_L006, MNG_Plt2_M167_S14, MNG_Plt3_M180_S2
PCDHGB3--PCDHGC4	3	MNG_Plt1_M47_S47_L006, MNG_Plt2_M167_S14, MNG_Plt3_M180_S2
PCDHGB3--PCDHGC5	3	MNG_Plt1_M47_S47_L006, MNG_Plt2_M167_S14, MNG_Plt3_M180_S2
STX16--NPEPL1	3	MNG_Plt2_M139_S38, MNG_Plt2_M153_S2, MNG_Plt3_M170_S19
BPNT2(89225),RNA5SP266(43563)--BPNT2	2	MNG_Plt2_M155_S41, MNG_Plt3_M192_S38
PCDHA13--PCDHA10	2	MNG_Plt3_M176_S34, MNG_Plt3_M187_S22
PCDHA13--PCDHA3	2	MNG_Plt1_M45_S39_L005, MNG_Plt1_M5_S48_L006
PCDHA2--PCDHA13	2	MNG_Plt3_M171_S12, MNG_Plt3_M183_S27
PCDHA2--PCDHAC1	2	MNG_Plt3_M171_S12, MNG_Plt3_M183_S27
PCDHA2--PCDHAC2	2	MNG_Plt3_M171_S12, MNG_Plt3_M183_S27
PCDHAC1--PCDHA10	2	MNG_Plt3_M176_S34, MNG_Plt3_M187_S22
PCDHAC1--PCDHA3	2	MNG_Plt1_M45_S39_L005, MNG_Plt1_M5_S48_L006
PCDHAC2--PCDHA10	2	MNG_Plt3_M176_S34, MNG_Plt3_M187_S22
PCDHAC2--PCDHA3	2	MNG_Plt1_M45_S39_L005, MNG_Plt1_M5_S48_L006
PCDHGA8--PCDHGA2	2	MNG_Plt2_M70_S32, MNG_Plt3_M183_S27
PCDHGB3--PCDHGA9	2	MNG_Plt1_M47_S47_L006, MNG_Plt3_M180_S2
PTDSS1--AP003548.1	2	MNG_Plt2_M123_S3, MNG_Plt2_M80_S39
SYNRG--LMAN2	2	MNG_Plt1_M13_S41_L005, MNG_Plt2_M165_S30
AC003950.1--WIPF2	1	MNG_Plt1_M15_S49_L006
AC008554.1--ANTXR1	1	MNG_Plt3_M189_S46
AC008554.1--ZNF626	1	MNG_Plt2_M76_S35
AC012063.1--ACSL3	1	MNG_Plt3_M187_S22
AC012355.1(238669),ANKRD11P1(85478)--ZNF91	1	MNG_Plt3_M189_S46
ADCY9--APTX	1	MNG_Plt2_M93_S38
AFAP1--ABLIM2	1	MNG_Plt1_M9_S58_L007
AL133415.1--ADD3	1	MNG_Plt2_M68_S12
AL513493.1--R3HDM2	1	MNG_Plt2_M103_S26
AOPEP--LINC01186	1	MNG_Plt1_M54_S32_L004
APOB--LINC02850(103866),AC115619.1(33786)	1	MNG_Plt3_M183_S27
BPNT2(87775),RNA5SP266(45013)--BPNT2	1	MNG_Plt2_M125_S10
C16orf95--LINC02181	1	MNG_Plt1_M44_S34_L004
CDC42BPB(4231),LBHD2(22430)--CDC42BPB	1	MNG_Plt3_M190_S36
CHMP3--AL353746.1	1	MNG_Plt1_M3_S53_L007
CLPTM1L--THOC5	1	CR_M24_R1
CROCC2(199),SNED1(5108)--TFDP1	1	MNG_Plt3_M187_S22
DENND6A-AS1--PBRM1	1	MNG_Plt2_M125_S10
DIP2B--SCN8A	1	MNG_Plt2_M61_S23
DLGAP2--EYS	1	MNG_Plt2_M92_S33
DYNC1LI2--CASC22(123165),TOX3(32614)	1	MNG_Plt1_M17_S45_L006
ENAH--MKNK1-AS1	1	CR_M34_R1
EZH2--HTR5A	1	MNG_Plt2_M97_S44
FMNL2--MRPL48	1	MNG_Plt1_M23_S40_L005
FNDC3A--PCCA	1	MNG_Plt3_M187_S22
FRMD5--VPS39	1	CR_M33_R1
HBE1--HBG1	1	MNG_Plt1_M54_S32_L004
HDAC4--LINC00598	1	MNG_Plt3_M187_S22
IDI2-AS1--FLAD1	1	MNG_Plt2_M153_S2
KIAA1586--SYCP1	1	MNG_Plt2_M104_S27
KMT2E--ORC5	1	MNG_Plt1_M3_S53_L007
KXD1--TENM3	1	MNG_Plt2_M68_S12
LINC02567--CTBS	1	MNG_Plt1_M15_S49_L006
LINC02567--ZNF20	1	MNG_Plt1_M15_S49_L006
LINC02567--ZNF788P	1	MNG_Plt1_M15_S49_L006
LSM14A--CCDC106	1	MNG_Plt3_M189_S46
MED6P1(8171),AL353149.1(201135)--PTEN	1	MNG_Plt2_M58_S45
MFSD10--MFSD10	1	MNG_Plt2_M98_S40
MICU1--MMP24OS	1	MNG_Plt2_M165_S30
MRPS16--CFAP70	1	MNG_Plt2_M71_S5
NDRG1--TG	1	MNG_Plt1_M3_S53_L007
NF2--HORMAD2-AS1	1	MNG_Plt2_M135_S13
NF2--NIPSNAP1	1	MNG_Plt2_M67_S17
NFYC--AC123912.3	1	MNG_Plt1_M46_S29_L004
NHEJ1--CNTLN	1	MNG_Plt3_M179_S7
NOTCH2--NOTCH2	1	MNG_Plt1_M15_S49_L006
OR51B5--HBG1	1	MNG_Plt1_M54_S32_L004
PARD6B(19948),BCAS4(18151)--BCAS4	1	MNG_Plt1_M23_S40_L005
PCDHA13--PCDHA6	1	MNG_Plt2_M93_S38
PCDHA9--PCDHA13	1	MNG_Plt2_M60_S30
PCDHA9--PCDHAC1	1	MNG_Plt2_M60_S30
PCDHA9--PCDHAC2	1	MNG_Plt2_M60_S30
PCDHAC1--PCDHA6	1	MNG_Plt2_M93_S38
PCDHAC2--PCDHA6	1	MNG_Plt2_M93_S38
PCDHGA10--PCDHGA2	1	MNG_Plt3_M183_S27
PCDHGA10--PCDHGA3	1	MNG_Plt2_M163_S25
PCDHGA10--PCDHGA4	1	MNG_Plt2_M147_S18
PCDHGA11--PCDHGA2	1	MNG_Plt3_M183_S27
PCDHGA11--PCDHGA3	1	MNG_Plt2_M163_S25
PCDHGA11--PCDHGA4	1	MNG_Plt2_M147_S18
PCDHGA12--PCDHGA2	1	MNG_Plt3_M183_S27
PCDHGA12--PCDHGA3	1	MNG_Plt2_M163_S25
PCDHGA12--PCDHGA4	1	MNG_Plt2_M147_S18
PCDHGA8--PCDHGA3	1	MNG_Plt2_M163_S25
PCDHGA8--PCDHGA4	1	MNG_Plt2_M147_S18
PCDHGA9--PCDHGA2	1	MNG_Plt3_M183_S27
PCDHGA9--PCDHGA3	1	MNG_Plt2_M163_S25
PCDHGB6--PCDHGA2	1	MNG_Plt3_M183_S27
PCDHGB6--PCDHGA3	1	MNG_Plt2_M163_S25
PCDHGB6--PCDHGA4	1	MNG_Plt2_M147_S18
PCDHGB7--PCDHGA2	1	MNG_Plt3_M183_S27
PCDHGB7--PCDHGA3	1	MNG_Plt2_M163_S25
PCDHGC3--PCDHGA2	1	MNG_Plt3_M183_S27
PCDHGC3--PCDHGA3	1	MNG_Plt2_M163_S25
PCDHGC4--PCDHGA2	1	MNG_Plt3_M183_S27
PCDHGC4--PCDHGA3	1	MNG_Plt2_M163_S25
PCDHGC4--PCDHGA4	1	MNG_Plt2_M147_S18
PCDHGC5--PCDHGA2	1	MNG_Plt3_M183_S27
PCDHGC5--PCDHGA3	1	MNG_Plt2_M163_S25
PCDHGC5--PCDHGA4	1	MNG_Plt2_M147_S18
PDZRN3--LINC01684(7369),LINC01692(285239)	1	MNG_Plt1_M14_S54_L007
PHC2--ZMYM6	1	MNG_Plt2_M145_S21
PITPNB--PIK3IP1-DT	1	MNG_Plt1_M3_S53_L007
PSME2P2(183976),AL161421.1(19164)--FNDC3A	1	CR_M37_R1
PTEN--AC063965.1(21548),MED6P1(31892)	1	MNG_Plt2_M58_S45
R3HDM2--NAB2	1	MNG_Plt3_M199_S42
RALGPS2(16235),FAM20B(87728)--NMNAT2	1	MNG_Plt2_M164_S47
RHOBTB1--CDK1(44277),RHOBTB1(30309)	1	MNG_Plt2_M115_S40
SDC2--AP003548.1	1	MNG_Plt3_M180_S2
SNRPEP3(57377),GP2(12950)--NDUFA13	1	MNG_Plt2_M145_S21
SOGA3--KIAA0408	1	MNG_Plt3_M199_S42
SSH1--Y--RNA(22459),AC087893.1(17081)	1	MNG_Plt1_M15_S49_L006
STC2--CREBRF	1	MNG_Plt1_M10_S57_L007
SULF2--TGIF2	1	MNG_Plt1_M23_S40_L005
SYCP1--KIAA1586	1	MNG_Plt2_M104_S27
SYDE2(14319),C1orf52(34618)--DNAI3	1	MNG_Plt3_M199_S42
TAS2R1--LINC02112	1	MNG_Plt2_M159_S33
TG--NDRG1	1	CR_M26_R1
THYN1--THYN1	1	MNG_Plt2_M102_S13
TMED7--TICAM2	1	MNG_Plt1_M14_S54_L007
TMEM40--RAF1	1	MNG_Plt2_M72_S28
TMTC1--TMTC1(158138),AC023511.3(143445)	1	MNG_Plt3_M176_S34
TRA2A--LZTS2	1	MNG_Plt1_M1_S52_L007
VIM--ADD3	1	MNG_Plt2_M68_S12
YWHAE--LINC01140	1	MNG_Plt2_M70_S32
ZNF33B--TAF15	1	MNG_Plt2_M146_S32

## Sheet: SupplementaryTable3
Supplementary Table 3. Oncofuse annotations.
Breakpoint1	Breakpoint2	B1--B2	X5_FPG_GENE_NAME	X5_IN_CDS	X5_SEGMENT_TYPE	X3_FPG_GENE_NAME	X3_IN_CDS	X3_SEGMENT_TYPE	P_VAL_CORR	DRIVER_PROB	SampleCount	Samples
chr3:70965890	chr3:37335053	chr3:70965890--chr3:37335053	FOXP1	Yes	Exon	GOLGA4	Yes	Exon	0.00753326	0.999877	2	QM46,QM47
chr20:41541136	chr20:52164834	chr20:41541136--chr20:52164834	CHD6	Yes	Intron	ZFP64	Yes	Intron	0.0202629	0.998603	2	QM59,QM60
chr22:29642285	chr18:10773629	chr22:29642285--chr18:10773629	NF2	Yes	Exon	PIEZO2	Yes	Exon	0.0533252	0.997411	3	QM272,QM273,QM274
chr12:7071017	chr7:122664053	chr12:7071017--chr7:122664053	C1S	No	Intron	CADPS2	Yes	Intron	0.192692	0.988665	3	QM405,QM43,QM63
chr7:78330334	chr5:42719836	chr7:78330334--chr5:42719836	MAGI2	Yes	Intron	GHR	No	Intron	0.242089	0.976132	3	QM280,QM375,QM95
chr13:36248606	chr13:36202093	chr13:36248606--chr13:36202093	CCDC169-SOHLH2	Yes	Exon	SOHLH2	Yes	Exon	0.318131	0.97455	3	QM21,QM245,QM333
chr7:55795924	chr8:86580	chr7:55795924--chr8:86580	SEPT14	Yes	Exon	DLGAP2	Yes	Intron	1	0.917212	2	QM106,QM42
chr19:49851568	chr19:38905015	chr19:49851568--chr19:38905015	PTOV1	Yes	Intron	NFKBIB	Yes	Exon	0.853503	0.898392	2	QM172,QM175
chr18:32092886	chr18:32068298	chr18:32092886--chr18:32068298	RNF138	Yes	Exon	RNF125	Yes	Exon	1	0.771023	4	QM161,QM215,QM370,QM53
chr3:124763615	chr17:7014318	chr3:124763615--chr17:7014318	ITGB5	No	Intron	RNASEK	No	Intron	1	0.766818	4	QM103,QM20,QM50,QM86
chr3:124763616	chr17:7014311	chr3:124763616--chr17:7014311	ITGB5	No	Intron	RNASEK	No	Intron	1	0.766818	12	QM113,QM119,QM11,QM131,QM142,QM155,QM183,QM52,QM83,QM87,QM91,QM95
chr1:225530554	chr17:28671660	chr1:225530554--chr17:28671660	ENAH	Yes	Exon	SUPT6H	No	Intron	1	0.482208	2	QM297,QM298
chr22:29604112	chr2:25758511	chr22:29604112--chr2:25758511	NF2	Yes	Exon	ASXL2	Yes	Intron	1	0.473124	2	QM172,QM174
chr12:117024320	chr12:117060413	chr12:117024320--chr12:117060413	FBXW8	Yes	Exon	TESC	Yes	Intron	1	0.448157	2	QM59,QM60
chr17:59893325	chr1:117954049	chr17:59893325--chr1:117954049	RPS6KB1	Yes	Exon	SPAG17	No	Intron	1	0.376718	2	QM370,QM371
chr12:10405850	chr12:10388875	chr12:10405850--chr12:10388875	KLRC4-KLRK1	No	Intron	KLRK1	No	Intron	1	0.322548	2	QM15,QM172
chr19:35879779	chr16:4750825	chr19:35879779--chr16:4750825	APLP1	No	Intron	ZNF500	No	Intron	1	0.311012	2	QM311,QM63
chr19:49767200	chr19:49663258	chr19:49767200--chr19:49663258	AP2A1	Yes	Exon	IRF3	Yes	Exon	1	0.294948	2	QM250,QM251
chr12:6916512	chr4:53508227	chr12:6916512--chr4:53508227	ENO2	Yes	Exon	LNX1	Yes	Exon	1	0.279485	2	QM60,QM61
chr17:19379947	chr19:5894854	chr17:19379947--chr19:5894854	MAPK7	Yes	Exon	NDUFA11	Yes	Intron	1	0.126613	2	QM219,QM34
chr1:805799	chr7:55796092	chr1:805799--chr7:55796092	AKT3	Yes	Intron	SEPT14	Yes	Exon	1	0.115484	12	QM119,QM13,QM140,QM162,QM163,QM17,QM333,QM369,QM39,QM40,QM42,QM79
chr1:32228815	chr16:3483418	chr1:32228815--chr16:3483418	EIF3I	Yes	Exon	NAA60	Yes	Exon	1	0.0770239	2	QM236,QM239
chr6:127473080	chr6:127454101	chr6:127473080--chr6:127454101	SOGA3	No	Intron	KIAA0408	No	Intron	1	0.0719936	19	QM106,QM155,QM16,QM19,QM245,QM24,QM26,QM321,QM322,QM367,QM48,QM51,QM60,QM65,QM67,QM86,QM87,QM92,QM98
chr5:140830485	chr5:140978949	chr5:140830485--chr5:140978949	PCDHA1	Yes	Intron	PCDHA9	Yes	Exon	1	0.0664353	92	QM100,QM102,QM106,QM107,QM110,QM113,QM11,QM127,QM12,QM131,QM139,QM13,QM142,QM14,QM155,QM168,QM16,QM170,QM171,QM177,QM179,QM17,QM195,QM198,QM199,QM203,QM206,QM21,QM226,QM227,QM228,QM230,QM24,QM250,QM253,QM254,QM256,QM267,QM269,QM26,QM272,QM273,QM274,QM285,QM28,QM290,QM297,QM2,QM300,QM30,QM313,QM316,QM317,QM318,QM321,QM322,QM326,QM329,QM32,QM330,QM333,QM33,QM340,QM34,QM36,QM379,QM385,QM39,QM3,QM40,…
chr5:140824127	chr5:140978949	chr5:140824127--chr5:140978949	PCDHA1	Yes	Intron	PCDHA9	Yes	Exon	1	0.0664353	39	QM100,QM11,QM133,QM140,QM142,QM14,QM177,QM17,QM195,QM198,QM19,QM206,QM214,QM226,QM250,QM28,QM297,QM354,QM355,QM358,QM36,QM379,QM39,QM40,QM42,QM46,QM51,QM62,QM67,QM6,QM76,QM79,QM89,QM8,QM91,QM92,QM94,QM98,QM9
chr5:140803591	chr5:140978949	chr5:140803591--chr5:140978949	PCDHA1	Yes	Intron	PCDHA9	Yes	Exon	1	0.0664353	88	QM100,QM102,QM103,QM104,QM106,QM11,QM131,QM133,QM139,QM140,QM142,QM14,QM155,QM160,QM163,QM16,QM170,QM172,QM177,QM179,QM17,QM183,QM187,QM188,QM198,QM19,QM205,QM211,QM213,QM214,QM218,QM220,QM225,QM226,QM227,QM228,QM231,QM24,QM256,QM267,QM268,QM26,QM276,QM27,QM285,QM28,QM290,QM297,QM313,QM316,QM321,QM324,QM326,QM329,QM330,QM333,QM340,QM343,QM348,QM34,QM35,QM362,QM366,QM369,QM36,QM374,QM3,QM46,QM50,Q…
chr5:140809572	chr5:140978949	chr5:140809572--chr5:140978949	PCDHA1	Yes	Intron	PCDHA9	Yes	Exon	1	0.0664353	76	QM100,QM103,QM11,QM127,QM131,QM133,QM13,QM140,QM142,QM14,QM163,QM168,QM172,QM17,QM188,QM19,QM203,QM213,QM218,QM21,QM226,QM227,QM239,QM23,QM24,QM25,QM267,QM26,QM271,QM272,QM273,QM276,QM27,QM280,QM285,QM28,QM290,QM29,QM317,QM318,QM321,QM324,QM343,QM350,QM354,QM358,QM367,QM369,QM36,QM379,QM39,QM3,QM40,QM42,QM46,QM50,QM51,QM59,QM60,QM61,QM62,QM66,QM67,QM6,QM76,QM77,QM79,QM7,QM80,QM83,QM90,QM91,QM94,Q…
chr5:140797352	chr5:140978949	chr5:140797352--chr5:140978949	PCDHA1	Yes	Intron	PCDHA9	Yes	Exon	1	0.0664353	47	QM103,QM106,QM119,QM11,QM131,QM133,QM142,QM160,QM168,QM16,QM177,QM179,QM187,QM188,QM19,QM1,QM206,QM218,QM226,QM245,QM25,QM267,QM26,QM271,QM280,QM28,QM297,QM29,QM317,QM318,QM343,QM348,QM34,QM379,QM39,QM42,QM51,QM59,QM60,QM66,QM6,QM76,QM80,QM83,QM91,QM95,QM9
chr5:140836738	chr5:140978949	chr5:140836738--chr5:140978949	PCDHA1	Yes	Intron	PCDHA9	Yes	Exon	1	0.0664353	24	QM106,QM110,QM131,QM133,QM163,QM245,QM24,QM254,QM28,QM297,QM29,QM317,QM318,QM339,QM354,QM379,QM46,QM60,QM66,QM71,QM76,QM83,QM95,QM96
chr5:140788684	chr5:140978949	chr5:140788684--chr5:140978949	PCDHA1	Yes	Exon	PCDHA9	Yes	Exon	1	0.0664353	14	QM133,QM140,QM17,QM256,QM28,QM330,QM379,QM46,QM60,QM61,QM6,QM76,QM7,QM9
chr5:140843715	chr5:140978949	chr5:140843715--chr5:140978949	PCDHA1	Yes	Intron	PCDHA9	Yes	Exon	1	0.0664353	12	QM163,QM187,QM188,QM19,QM1,QM218,QM229,QM236,QM367,QM369,QM66,QM80
chr12:10407636	chr12:10388875	chr12:10407636--chr12:10388875	KLRC4	No	Intron	KLRK1	No	Intron	1	0.0623671	17	QM110,QM157,QM15,QM163,QM172,QM183,QM207,QM226,QM24,QM272,QM273,QM351,QM48,QM64,QM66,QM87,QM93
chr5:151671573	chr5:134996273	chr5:151671573--chr5:134996273	SPARC	Yes	Exon	CATSPER3	Yes	Exon	1	0.0604102	5	QM59,QM60,QM61,QM63,QM73
chr5:151671573	chr5:135007957	chr5:151671573--chr5:135007957	SPARC	Yes	Exon	CATSPER3	Yes	Exon	1	0.0604102	3	QM59,QM60,QM61
chr5:151671573	chr5:135009371	chr5:151671573--chr5:135009371	SPARC	Yes	Exon	CATSPER3	Yes	Exon	1	0.0604102	3	QM59,QM60,QM61
chr18:7567891	chr18:7079320	chr18:7567891--chr18:7079320	PTPRM	Yes	Exon	LAMA1	Yes	Intron	1	0.045456	3	QM157,QM34,QM375
chr8:27597998	chr9:18655806	chr8:27597998--chr9:18655806	CLU	No	Intron	ADAMTSL1	Yes	Intron	1	0.0335686	8	QM133,QM153,QM157,QM253,QM315,QM339,QM403,QM414
chr12:111494846	chr12:66234944	chr12:111494846--chr12:66234944	ATXN2	Yes	Intron	IRAK3	Yes	Intron	1	0.0291989	3	QM39,QM40,QM42
chr20:47704272	chr9:4722627	chr20:47704272--chr9:4722627	SULF2	Yes	Intron	AK3	Yes	Intron	1	0.0291989	2	QM52,QM9
chr12:112209731	chr5:135203114	chr12:112209731--chr5:135203114	HECTD4	Yes	Intron	C5orf66	No	Intron	1	0.0212624	3	QM39,QM40,QM42
chrX:102605653	chr4:109833139	chrX:102605653--chr4:109833139	ARMCX5-GPRASP2	No	Intron	RRH	Yes	Exon	1	0.0207133	2	QM273,QM360
chr9:86945163	chr1:19657036	chr9:86945163--chr1:19657036	GAS1	No	Intron	NBL1	Yes	Exon	1	0.0201313	2	QM106,QM26
chr14:52268660	chr14:52327221	chr14:52268660--chr14:52327221	PTGDR	Yes	Exon	PTGER2	Yes	Exon	1	0.0190618	6	QM119,QM142,QM155,QM161,QM177,QM354
chr10:49885203	chr10:42791627	chr10:49885203--chr10:42791627	PARG	Yes	Exon	BMS1	Yes	Exon	1	0.016772	11	QM10,QM110,QM162,QM16,QM20,QM321,QM34,QM355,QM375,QM48,QM73
chr5:141512301	chr1:53085148	chr5:141512301--chr1:53085148	PCDHGA8	No	Intron	PODN	No	Intron	1	0.0145117	4	QM100,QM29,QM51,QM95
chr16:8835721	chr12:79393925	chr16:8835721--chr12:79393925	PMM2	Yes	Intron	SYT1	Yes	Intron	1	0.0145117	3	QM179,QM375,QM46
chr2:148021684	chr1:183293793	chr2:148021684--chr1:183293793	MBD5	No	Intron	NMNAT2	Yes	Exon	1	0.0145117	2	QM59,QM60
chr19:12611082	chr19:9860794	chr19:12611082--chr19:9860794	ZNF791	No	Exon	OLFM2	Yes	Exon	1	0.0139237	2	QM297,QM299
chr17:81511467	chr9:136981612	chr17:81511467--chr9:136981612	ACTG1	Yes	Exon	PTGDS	No	Intron	1	0.0125402	21	QM100,QM102,QM106,QM108,QM109,QM110,QM140,QM161,QM164,QM168,QM16,QM26,QM28,QM36,QM66,QM71,QM78,QM80,QM90,QM91,QM92
chr6:147400	chr7:55796092	chr6:147400--chr7:55796092	THEMIS	Yes	Intron	SEPT14	Yes	Exon	1	0.0124859	2	QM172,QM64
chr3:128101563	chr14:105338435	chr3:128101563--chr14:105338435	RUVBL1	Yes	Exon	PACS2	Yes	Intron	1	0.011376	2	QM59,QM60
chr3:57583898	chr3:57654624	chr3:57583898--chr3:57654624	ARF4	Yes	Exon	DENND6A	Yes	Intron	1	0.011142	2	QM60,QM61
chr6:116522993	chr1:234451467	chr6:116522993--chr1:234451467	TRAPPC3L	Yes	Intron	TARBP1	Yes	Intron	1	0.0108555	8	QM119,QM131,QM219,QM273,QM29,QM39,QM40,QM83
chr9:87499139	chr9:110875722	chr9:87499139--chr9:110875722	DAPK1	Yes	Exon	LPAR1	Yes	Exon	1	0.0101446	2	QM400,QM403
chr2:240131054	chr8:47782424	chr2:240131054--chr8:47782424	MYEOV2	Yes	Intron	PRKDC	Yes	Exon	1	0.00779878	9	QM100,QM161,QM164,QM228,QM26,QM272,QM29,QM33,QM79
chr20:34540818	chr20:31606282	chr20:34540818--chr20:31606282	DYNLRB1	No	Intron	ID1	No	Intron	1	0.0048351	4	QM109,QM20,QM30,QM93
chr19:203875	chr7:55796092	chr19:203875--chr7:55796092	LILRB3	Yes	Intron	SEPT14	Yes	Exon	1	0.00475406	4	QM113,QM11,QM324,QM64
chr1:142947	chr7:55796092	chr1:142947--chr7:55796092	KIF26B	Yes	Intron	SEPT14	Yes	Exon	1	0.00475406	2	QM362,QM50
chr5:141366751	chr5:141494807	chr5:141366751--chr5:141494807	PCDHGB2	Yes	Intron	PCDHGA8	Yes	Exon	1	0.00461458	79	QM100,QM102,QM104,QM106,QM109,QM119,QM11,QM142,QM155,QM157,QM162,QM164,QM168,QM16,QM170,QM177,QM179,QM181,QM183,QM195,QM198,QM19,QM1,QM206,QM218,QM226,QM236,QM239,QM250,QM253,QM255,QM256,QM25,QM266,QM267,QM26,QM27,QM280,QM29,QM304,QM316,QM317,QM318,QM321,QM322,QM324,QM326,QM332,QM339,QM33,QM34,QM350,QM354,QM362,QM364,QM369,QM36,QM3,QM46,QM48,QM49,QM64,QM67,QM6,QM76,QM78,QM79,QM83,QM87,QM8,QM90,QM…
chr5:141341395	chr5:141494807	chr5:141341395--chr5:141494807	PCDHGA2	Yes	Exon	PCDHGA8	Yes	Exon	1	0.00461458	145	QM100,QM102,QM103,QM104,QM105,QM106,QM108,QM109,QM113,QM119,QM11,QM131,QM133,QM138,QM140,QM14,QM155,QM157,QM160,QM161,QM162,QM163,QM164,QM168,QM16,QM170,QM172,QM177,QM179,QM17,QM192,QM195,QM197,QM198,QM199,QM19,QM1,QM202,QM203,QM205,QM206,QM20,QM211,QM212,QM213,QM214,QM218,QM21,QM220,QM225,QM226,QM227,QM231,QM235,QM236,QM23,QM240,QM245,QM24,QM250,QM253,QM256,QM258,QM25,QM260,QM267,QM26,QM271,QM27…
chr5:141362556	chr5:141494807	chr5:141362556--chr5:141494807	PCDHGB2	Yes	Exon	PCDHGA8	Yes	Exon	1	0.00461458	186	QM100,QM102,QM103,QM104,QM105,QM106,QM107,QM108,QM109,QM110,QM113,QM118,QM119,QM11,QM124,QM127,QM129,QM131,QM133,QM137,QM13,QM140,QM141,QM142,QM14,QM153,QM154,QM155,QM157,QM158,QM15,QM160,QM161,QM162,QM163,QM164,QM168,QM16,QM170,QM171,QM172,QM174,QM177,QM17,QM181,QM182,QM183,QM187,QM188,QM192,QM193,QM195,QM197,QM198,QM199,QM19,QM1,QM202,QM203,QM205,QM206,QM207,QM20,QM211,QM214,QM218,QM219,QM21,QM…
chr5:141372809	chr5:141494807	chr5:141372809--chr5:141494807	PCDHGB3	Yes	Exon	PCDHGA8	Yes	Exon	1	0.00461458	77	QM100,QM103,QM108,QM109,QM110,QM12,QM131,QM133,QM140,QM158,QM162,QM164,QM16,QM177,QM179,QM192,QM198,QM199,QM19,QM206,QM20,QM218,QM21,QM227,QM231,QM235,QM23,QM24,QM250,QM256,QM258,QM25,QM26,QM276,QM280,QM28,QM297,QM29,QM2,QM30,QM321,QM32,QM330,QM33,QM354,QM374,QM379,QM3,QM42,QM46,QM48,QM50,QM51,QM52,QM53,QM59,QM60,QM64,QM65,QM66,QM67,QM69,QM6,QM71,QM76,QM7,QM80,QM83,QM86,QM87,QM8,QM91,QM92,QM93,QM…
chr5:141357621	chr5:141494807	chr5:141357621--chr5:141494807	PCDHGB1	Yes	Intron	PCDHGA8	Yes	Exon	1	0.00461458	136	QM100,QM102,QM103,QM105,QM106,QM108,QM109,QM110,QM112,QM118,QM119,QM11,QM127,QM131,QM139,QM13,QM140,QM142,QM14,QM153,QM155,QM157,QM158,QM160,QM161,QM162,QM163,QM164,QM168,QM16,QM177,QM179,QM17,QM183,QM187,QM195,QM198,QM199,QM19,QM1,QM206,QM20,QM211,QM212,QM213,QM214,QM218,QM21,QM226,QM227,QM229,QM235,QM239,QM23,QM245,QM24,QM253,QM255,QM258,QM267,QM26,QM270,QM271,QM272,QM280,QM282,QM285,QM286,QM28…
chr5:141376507	chr5:141494807	chr5:141376507--chr5:141494807	PCDHGB3	Yes	Intron	PCDHGA8	Yes	Exon	1	0.00461458	137	QM100,QM102,QM103,QM104,QM105,QM106,QM107,QM108,QM109,QM113,QM11,QM127,QM131,QM133,QM140,QM142,QM14,QM154,QM155,QM157,QM158,QM161,QM162,QM163,QM164,QM168,QM16,QM170,QM172,QM177,QM179,QM17,QM183,QM192,QM198,QM199,QM19,QM1,QM206,QM207,QM211,QM212,QM213,QM214,QM218,QM21,QM226,QM227,QM236,QM239,QM240,QM245,QM249,QM24,QM253,QM254,QM256,QM264,QM267,QM268,QM26,QM27,QM280,QM282,QM285,QM28,QM290,QM297,QM2…
chr5:141350299	chr5:141494807	chr5:141350299--chr5:141494807	PCDHGB1	Yes	Exon	PCDHGA8	Yes	Exon	1	0.00461458	9	QM140,QM172,QM188,QM199,QM21,QM317,QM318,QM60,QM92
chr5:141333105	chr5:141494807	chr5:141333105--chr5:141494807	PCDHGA1	Yes	Exon	PCDHGA8	Yes	Exon	1	0.00411435	39	QM100,QM103,QM109,QM110,QM113,QM11,QM127,QM131,QM133,QM13,QM142,QM15,QM162,QM163,QM198,QM1,QM212,QM213,QM21,QM256,QM26,QM280,QM28,QM2,QM330,QM33,QM36,QM379,QM400,QM40,QM42,QM50,QM62,QM71,QM76,QM7,QM90,QM98,QM9
chr11:5345773	chr11:5234213	chr11:5345773--chr11:5234213	OR51B5	No	Intron	HBD	Yes	Exon	1	0.00290663	2	QM13,QM17
chr11:5505569	chr11:5249590	chr11:5505569--chr11:5249590	OR51B5	No	Intron	HBG1	Yes	Exon	1	0.00290663	3	QM13,QM17,QM19
chr11:5345773	chr11:5249590	chr11:5345773--chr11:5249590	OR51B5	No	Intron	HBG1	Yes	Exon	1	0.00290663	3	QM13,QM163,QM17
chr14:22877379	chr12:7070559	chr14:22877379--chr12:7070559	LRP10	Yes	Exon	C1S	Yes	Exon	1	0.00257497	3	QM21,QM83,QM9
chr19:48923257	chr6:129306344	chr19:48923257--chr6:129306344	NUCB1	No	Intron	LAMA2	Yes	Intron	1	0.00257497	3	QM286,QM345,QM397
chr1:91387364	chr16:28843818	chr1:91387364--chr16:28843818	HFM1	Yes	Intron	TUFM	Yes	Exon	1	0.00240729	3	QM109,QM17,QM21
chr7:5528560	chr9:136981612	chr7:5528560--chr9:136981612	ACTB	Yes	Exon	PTGDS	No	Intron	1	0.00198294	29	QM100,QM102,QM106,QM108,QM110,QM127,QM140,QM154,QM162,QM164,QM168,QM16,QM172,QM17,QM1,QM24,QM26,QM28,QM36,QM48,QM62,QM66,QM80,QM90,QM91,QM93,QM94,QM95,QM96
chr8:435707	chr7:55796092	chr8:435707--chr7:55796092	ADAM18	Yes	Intron	SEPT14	Yes	Exon	1	0.00182417	2	QM367,QM6
chr5:141346457	chr5:141494807	chr5:141346457--chr5:141494807	PCDHGA3	Yes	Exon	PCDHGA8	Yes	Exon	1	0.00174838	99	QM100,QM102,QM103,QM104,QM106,QM108,QM109,QM10,QM112,QM119,QM127,QM131,QM137,QM140,QM142,QM154,QM155,QM161,QM163,QM164,QM16,QM170,QM177,QM179,QM181,QM198,QM19,QM1,QM205,QM206,QM211,QM212,QM213,QM218,QM220,QM230,QM235,QM239,QM245,QM254,QM25,QM266,QM26,QM272,QM27,QM280,QM286,QM28,QM290,QM2,QM300,QM304,QM30,QM313,QM316,QM322,QM324,QM32,QM330,QM33,QM340,QM343,QM34,QM352,QM354,QM358,QM360,QM362,QM364,…
chr22:36511549	chr10:77637477	chr22:36511549--chr10:77637477	EIF3D	Yes	Exon	KCNMA1	Yes	Exon	1	0.00167414	4	QM155,QM168,QM1,QM23
chr19:35907475	chr12:6937510	chr19:35907475--chr12:6937510	TYROBP	Yes	Exon	ATN1	Yes	Exon	1	0.000922356	3	QM162,QM8,QM9
chr16:29844586	chr2:27079079	chr16:29844586--chr2:27079079	MVP	Yes	Exon	EMILIN1	Yes	Exon	0.999319	0.000681247	2	QM103,QM51
chr12:53443535	chr8:133238951	chr12:53443535--chr8:133238951	PRR13	Yes	Exon	NDRG1	Yes	Exon	1	0.000521073	2	QM102,QM106
chr21:45473981	chr9:136984490	chr21:45473981--chr9:136984490	COL18A1	Yes	Exon	LCNL1	Yes	Exon	1	0.000282996	5	QM127,QM318,QM46,QM71,QM7
chr9:136981597	chr7:5528536	chr9:136981597--chr7:5528536	PTGDS	No	Intron	ACTB	Yes	Exon	1	0.000196088	60	QM100,QM102,QM106,QM108,QM127,QM140,QM154,QM158,QM161,QM162,QM164,QM168,QM16,QM172,QM17,QM183,QM187,QM1,QM200,QM203,QM206,QM20,QM211,QM212,QM218,QM21,QM236,QM239,QM24,QM26,QM272,QM28,QM290,QM297,QM29,QM2,QM302,QM316,QM318,QM333,QM343,QM354,QM36,QM379,QM3,QM48,QM62,QM66,QM71,QM78,QM79,QM80,QM83,QM90,QM91,QM92,QM94,QM95,QM96,QM98
chr9:136981597	chr17:81511443	chr9:136981597--chr17:81511443	PTGDS	No	Intron	ACTG1	Yes	Exon	1	0.000196088	50	QM100,QM102,QM106,QM108,QM109,QM110,QM127,QM140,QM154,QM15,QM161,QM162,QM164,QM168,QM16,QM172,QM17,QM183,QM187,QM188,QM1,QM203,QM20,QM212,QM218,QM21,QM24,QM26,QM272,QM28,QM297,QM2,QM302,QM316,QM318,QM333,QM354,QM36,QM3,QM48,QM62,QM66,QM71,QM78,QM80,QM90,QM91,QM92,QM93,QM96
chr19:49805576	chr20:35542323	chr19:49805576--chr20:35542323	AP2A1	Yes	Exon	ERGIC3	Yes	Exon	1	3.01289e-05	2	QM182,QM183

## Sheet: SupplementaryTable4
Supplementary Table 4. Meningioma gene transcript fusion metadata.
Sample	Arriba_fusions	Oncofuse_fusions	Maximum_driver_probability	PTGDS_fusion	PCDH_fusion	FOXP1--GOLGA4_fusion	CHD6--ZFP64_fusion	NF2--PIEZO2_fusion	Age	Sex	Prior_RT	Max_diameter(cm)	EOR	WHO_2021	DNA_methylation_group	DNA_methylation_subgroup	Gene_expression_risk_score	Gene_expression_risk_strata	Local_failure	LFFR	Death	OS
QM1	134	12	0.0664353	1	1	0	0	0	73.4593	F	0	5	STR	1	Merlin-intact	Merlin-intact	0.461669	Intermediate	0	0.733013	1	0.733013
QM10	444	10	0.016772	0	1	0	0	0	71.2882	M	0		STR	2	Hypermitotic	Hypermetabolic	0.599175	High	1	3.67605	0	6.18531
QM100	149	16	0.0664353	1	1	0	0	0	79.6167	F	0		STR	1	Merlin-intact	Merlin-intact	0.323305	Low	0	9.8943	0	9.8943
QM101	472	1	0.956356	0	0	0	0	0	78.8857	F	0	4	GTR	2	Immune-enriched	Immune-enriched	0.438137	Intermediate	1	3.55251	0	3.76115
QM102	118	14	0.0664353	1	1	0	0	0	73.0486	M	0	1.9	GTR	1	Merlin-intact	Merlin-intact	0.305286	Low	0	1.01579	1	1.01579
QM103	111	12	0.766818	0	1	0	0	0	71.0527	F	0	6.9	GTR	1	Merlin-intact	Merlin-intact	0.38892	Intermediate	0	13.4715	0	13.4715
QM104	689	9	0.0664353	0	1	0	0	0	78.3956	M	0	5	GTR	1	Merlin-intact	Merlin-intact	0.287767	Low	0	3.48113	0	3.48113
QM105	84	11	0.00461458	0	1	0	0	0	62.7817	F	0	2	GTR	1	Immune-enriched	Immune-enriched	0.330434	Low	0	9.44955	0	9.44955
QM106	115	18	0.917212	1	1	0	0	0	84.2902	M	1	4.8	GTR	1	Merlin-intact	Merlin-intact	0.34749	Low	0	10.6685	0	10.6685
QM107	478	9	0.0664353	0	1	0	0	0	70.486	F	0	4.4	STR	1	Merlin-intact	Merlin-intact	0.216001	Low	0	6.66301	0	6.66301
QM108	93	17	0.0125402	1	1	0	0	0	72.5503	F	0	6	GTR	1	Merlin-intact	Merlin-intact	0.301323	Low	0	12.6616	0	12.6616
QM109	138	18	0.0125402	1	1	0	0	0	72.7556	F	0	3.6	STR	1	Hypermitotic	Hypermetabolic	0.408956	Intermediate	0	12.4557	0	12.4557
QM11	105	13	0.766818	0	1	0	0	0	74.1739	M	0	4.2	GTR	1	Immune-enriched	Immune-enriched	0.419901	Intermediate	0	13.2739	0	13.2739
QM110	137	14	0.0664353	1	1	0	0	0	72.3477	F	0		STR	2	Hypermitotic	Hypermetabolic	0.5617	Intermediate	1	1.90254	1	2.5477
QM111	329	0	0	0	0	0	0	0	70.768	F	0		STR	1	Immune-enriched	Immune-enriched	0.423458	Intermediate	0	4.72752	0	4.72752
QM112	926	18	0.00461458	0	1	0	0	0	69.0842	F	0	2	STR	1	Merlin-intact	Merlin-intact	0.30255	Low	1	1.22992	0	2.31984
QM113	84	7	0.766818	0	1	0	0	0	63.6249	F	0	2	GTR	1	Immune-enriched	Immune-enriched	0.379994	Intermediate	0	8.87577	0	8.87577
QM116	211	0	0	0	0	0	0	0	55.2389	M	0	3.1	GTR	1	Immune-enriched	Immune-enriched	0.348832	Low	0	1.19149	0	1.19149
QM117	685	0	0	0	0	0	0	0	53.8535	F	0	4.1	GTR	1	Merlin-intact	Merlin-intact	0.356663	Low	0	0.78792	1	0.78792
QM118	827	16	0.00461458	0	1	0	0	0	57.6646	F	0	3	GTR	1	Immune-enriched	Immune-enriched	0.344039	Low	0	0.258065	0	0.258065
QM119	109	10	0.766818	0	1	0	0	0	54.0698	F	0	4	GTR	1	Immune-enriched	Immune-enriched	0.405198	Intermediate	1	1.3919	0	7.78586
QM12	66	11	0.0664353	0	1	0	0	0	72.5613	M	0		GTR	2	Hypermitotic	Proliferative	0.750137	High	0	5.75704	0	5.75704
QM121	2167	0	0	0	0	0	0	0	57.0732	M	0	2.2	GTR	1	Immune-enriched	Immune-enriched	0.496157	Intermediate	0	4.25532	0	4.25532
QM124	32	14	0.00461458	0	1	0	0	0	41.0322	M	0	3.5	GTR	1	Merlin-intact	Merlin-intact	0.127475	Low	0	12.3569	0	12.3569
QM127	101	19	0.0664353	1	1	0	0	0	41.6674	M	1	5.4	GTR	1	Hypermitotic	Proliferative	0.517757	Intermediate	1	1.61153	1	2.0755
QM129	1315	12	0.00461458	0	1	0	0	0	61.2539	F	0	7.1	STR	1	Merlin-intact	Merlin-intact	0.337284	Low	0	5.04324	0	5.04324
QM13	105	1	0.115484	0	1	0	0	0	87.5154	F	0		GTR	2	Hypermitotic	Proliferative	0.742112	High	0	0.647907	1	0.716541
QM130	1077	0	0	0	0	0	0	0	57.1225	F	0		GTR	1	Immune-enriched	Immune-enriched	0.483248	Intermediate	0	1.82841	1	1.82841
QM131	143	14	0.766818	0	1	0	0	0	43.4962	F	0	5	GTR	1	Immune-enriched	Immune-enriched	0.393857	Intermediate	1	4.8593	0	7.52231
QM133	290	10	0.0664353	0	1	0	0	0	47.4497	F	0	5	GTR	1	Merlin-intact	Merlin-intact	0.3454	Low	0	2.0151	0	2.0151
QM136	174	0	0	0	0	0	0	0	46.6146	F	0	3	STR	1	Immune-enriched	Immune-enriched	0.359536	Low	0	2.29513	0	2.29513
QM137	781	12	0.00461458	0	1	0	0	0	63.707	F	0		GTR	1	Immune-enriched	Immune-enriched	0.433739	Intermediate	0	3.38778	0	3.38778
QM138	1196	6	0.00461458	0	1	0	0	0	59.9097	F	0		GTR	1	Immune-enriched	Immune-enriched	0.462685	Intermediate	1	3.35209	1	3.92862
QM139	59	6	0.0664353	0	1	0	0	0	59.7591	F	0		GTR	1	Immune-enriched	Immune-enriched	0.368603	Low	0	7.35758	0	7.35758
QM14	95	8	0.0664353	0	1	0	0	0	82.0315	F	0	5.8	GTR	1	Immune-enriched	Immune-enriched	0.371068	Low	0	12.6012	0	12.6012
QM140	113	3	0.115484	1	1	0	0	0	54.9979	F	0		GTR	1	Immune-enriched	Immune-enriched	0.341964	Low	0	11.8161	0	11.8161
QM141	783	14	0.00461458	0	1	0	0	0	66.0698	F	0		STR	1	Merlin-intact	Merlin-intact	0.303249	Low	0	0.974605	0	0.974605
QM142	135	13	0.766818	0	1	0	0	0	54.7379	M	0	3.6	GTR	1	Merlin-intact	Merlin-intact	0.298618	Low	0	11.698	0	11.698
QM146	1122	0	0	0	0	0	0	0	64.386	M	0	3	GTR	1	Merlin-intact	Merlin-intact	0.274837	Low	0	0.384351	0	0.384351
QM148	868	0	0	0	0	0	0	0	64.0082	F	0	3	GTR	1	Merlin-intact	Merlin-intact	0.542438	Intermediate	0	0.614962	0	0.614962
QM15	56	2	0.322548	1	1	0	0	0	66.9021	M	0		GTR	1	Merlin-intact	Merlin-intact	0.359329	Low	0	9.54564	0	9.54564
QM152	971	0	0	0	0	0	0	0	63.4935	M	0	3.6	GTR	1	Immune-enriched	Immune-enriched	0.366268	Low	0	1.0954	0	1.0954
QM153	3677	7	0.0335686	0	1	0	0	0	63.3895	F	1	4	GTR	1	Immune-enriched	Immune-enriched	0.457722	Intermediate	0	1.07618	0	1.07618
QM154	66	15	0.00461458	1	1	0	0	0	51.1704	F	0	8	STR	1	Hypermitotic	Hypermetabolic	0.287422	Low	0	13.3837	0	13.3837
QM155	98	12	0.766818	0	1	0	0	0	50.6831	F	0	3	GTR	1	Merlin-intact	Merlin-intact	0.328683	Low	0	13.2711	0	13.2711
QM156	152	0	0	0	0	0	0	0	61.9548	F	0	3.7	GTR	1	Merlin-intact	Merlin-intact	0.514272	Intermediate	0	2.05353	0	2.05353
QM157	853	15	0.0623671	0	1	0	0	0	60.2218	M	0	7.1	GTR	1	Merlin-intact	Merlin-intact	0.185085	Low	0	3.12972	0	3.12972
QM158	76	12	0.00461458	1	1	0	0	0	63.436	F	0	5	GTR	1	Merlin-intact	Merlin-intact	0.335938	Low	0	11.4564	0	11.4564
QM159	1295	0	0	0	0	0	0	0	54.7242	M	0	5	GTR	1	Immune-enriched	Merlin-intact	0.622024	High	0	3.50034	0	3.50034
QM16	122	13	0.0719936	1	1	0	0	0	84.3641	M	0		STR	1	Merlin-intact	Merlin-intact	0.411413	Intermediate	0	11.687	0	11.687
QM160	1263	14	0.0664353	0	1	0	0	0	58.1027	F	0	2	GTR	1	Merlin-intact	Merlin-intact	0.25946	Low	0	5.55113	0	5.55113
QM161	97	11	0.771023	1	1	0	0	0	54.2313	M	0	4.3	STR	1	Merlin-intact	Merlin-intact	0.301624	Low	0	10.685	0	10.685
QM162	100	7	0.115484	1	1	0	0	0	55.3046	F	0	3	GTR	1	Immune-enriched	Immune-enriched	0.383137	Intermediate	0	7.84626	0	7.84626
QM163	130	1	0.115484	0	1	0	0	0	53.4921	M	1	6	STR	2	Hypermitotic	Proliferative	0.637621	High	0	0.186685	1	0.186685
QM164	95	13	0.0125402	1	1	0	0	0	53.922	F	0	4.2	STR	1	Merlin-intact	Merlin-intact	0.249696	Low	0	3.62938	0	3.62938
QM168	102	13	0.0664353	1	1	0	0	0	50.2094	F	0		STR	2	Merlin-intact	Merlin-intact	0.291079	Low	0	7.00343	0	7.00343
QM169	937	0	0	0	0	0	0	0	56.961	M	0	2.6	UNKN	1	Immune-enriched	Immune-enriched	0.288646	Low	0	1.43034	0	1.43034
QM17	135	21	0.115484	1	1	0	0	0	73.1581	F	0		GTR	1	Hypermitotic	Hypermetabolic	0.627262	High	0	4.73027	1	4.73027
QM170	622	14	0.0664353	0	1	0	0	0	57.243	M	0	4.2	GTR	1	Merlin-intact	Merlin-intact	0.265079	Low	0	1.22992	0	1.22992
QM171	789	21	0.0664353	0	1	0	0	0	55.6851	F	0	5	GTR	1	Merlin-intact	Merlin-intact	0.217592	Low	0	2.24571	0	2.24571
QM172	104	14	0.898392	1	1	0	0	0	55.3566	M	0	4.6	GTR	2	Hypermitotic	Hypermetabolic	0.560788	Intermediate	1	2.50652	1	5.29856
QM173	1592	0	0	0	0	0	0	0	58.7543	M	0		GTR	2	Immune-enriched	Immune-enriched	0.68374	High	1	0.315717	1	1.89156
QM174	987	1	0.473124	0	1	0	0	0	59.1184	M	0		STR	3	Hypermitotic	Proliferative	0.71807	High	1	0.120796	1	1.52642
QM175	367	1	0.898392	0	0	0	0	0	59.5921	M	0	4	GTR	3	Hypermitotic	Proliferative	0.747382	High	1	0.247083	1	1.05148
QM177	128	5	0.0664353	0	1	0	0	0	66.4285	F	0	5	STR	1	Merlin-intact	Merlin-intact	0.452126	Intermediate	0	10.5395	0	10.5395
QM179	325	12	0.0664353	0	1	0	0	0	55.1704	F	0	6	GTR	1	Immune-enriched	Immune-enriched	0.38498	Intermediate	0	7.16815	0	7.16815
QM181	434	13	0.00461458	0	1	0	0	0	46.1027	F	0	3.1	GTR	1	Merlin-intact	Merlin-intact	0.341602	Low	1	5.43308	0	10.9705
QM182	716	6	0.00461458	0	1	0	0	0	61.4757	M	0		GTR	1	Immune-enriched	Immune-enriched	0.392105	Intermediate	0	0.66987	0	0.66987
QM183	120	10	0.766818	1	1	0	0	0	50.2642	M	0		GTR	1	Merlin-intact	Merlin-intact	0.275034	Low	1	1.64173	0	10.9321
QM187	197	10	0.0664353	1	1	0	0	0	57.3498	M	0	3.9	GTR	2	Hypermitotic	Hypermetabolic	0.739945	High	1	4.40906	1	7.85175
QM188	450	3	0.0664353	1	1	0	0	0	61.9192	M	0	2.8	GTR	2	Hypermitotic	Hypermetabolic	0.631055	High	1	1.06246	1	3.26973
QM189	177	0	0	0	0	0	0	0	63.4524	M	0	3.5	GTR	1	Hypermitotic	Hypermetabolic	0.708401	High	1	1.01304	1	1.73233
QM19	150	13	0.0719936	0	1	0	0	0	82.1848	F	0	6	UNKN	3	Hypermitotic	Proliferative	0.548291	Intermediate	0	2.07275	1	2.07275
QM192	361	5	0.956356	0	1	0	0	0	55.1403	M	0	2.5	GTR	2	Immune-enriched	Immune-enriched	0.507444	Intermediate	1	0.329444	1	6.66301
QM193	573	2	0.956356	0	1	0	0	0	56.7146	M	0	5.1	STR	2	Immune-enriched	Immune-enriched	0.495808	Intermediate	1	2.11668	1	5.08442
QM195	674	8	0.0664353	0	1	0	0	0	51.5181	F	0	7	GTR	1	Merlin-intact	Merlin-intact	0.387725	Intermediate	0	3.60192	0	3.60192
QM197	743	11	0.00461458	0	1	0	0	0	61.4511	F	0	3	GTR	1	Immune-enriched	Immune-enriched	0.43288	Intermediate	0	0.236102	0	0.236102
QM198	443	9	0.0664353	0	1	0	0	0	47.7591	F	1	2.5	STR	1	Immune-enriched	Immune-enriched	0.424441	Intermediate	0	13.2958	0	13.2958
QM199	341	14	0.0664353	0	1	0	0	0	45.5195	F	0	8.9	STR	1	Hypermitotic	Hypermetabolic			1	9.05148	0	9.05148
QM2	100	8	0.0664353	1	1	0	0	0	90.5599	F	0	5	GTR	1	Hypermitotic	Hypermetabolic	0.46926	Intermediate	0	6.56966	1	6.61359
QM20	123	9	0.766818	1	1	0	0	0	60.9281	F	0	3.1	GTR	1	Immune-enriched	Immune-enriched	0.359453	Low	0	13.6005	0	13.6005
QM200	795	13	0.000196088	1	0	0	0	0	54.0726	M	0	2.3	GTR	1	Immune-enriched	Immune-enriched	0.528286	Intermediate	0	6.99245	0	6.99245
QM202	857	7	0.00461458	0	1	0	0	0	52.0575	F	0	1.5	GTR	1	Merlin-intact	Merlin-intact	0.324269	Low	0	3.0501	0	3.0501
QM203	360	10	0.0664353	1	1	0	0	0	51.4333	F	0	1.8	GTR	1	Merlin-intact	Merlin-intact	0.377674	Intermediate	0	8.97461	0	8.97461
QM205	317	8	0.0664353	0	1	0	0	0	46.7269	F	0	1.5	GTR	1	Merlin-intact	Merlin-intact	0.377507	Intermediate	0	13.7049	0	13.7049
QM206	323	18	0.0664353	1	1	0	0	0	53.8097	F	0	5.4	GTR	1	Merlin-intact	Merlin-intact	0.257075	Low	0	6.52574	0	6.52574
QM207	266	12	0.0623671	0	1	0	0	0	47.5729	M	0	6	GTR	3	Hypermitotic	Hypermetabolic	0.702334	High	1	1.01579	1	3.01716
QM209	411	0	0	0	0	0	0	0	49.8015	M	0		GTR	3	Immune-enriched	Immune-enriched	0.53541	Intermediate	1	0.227865	1	0.78243
QM21	123	14	0.97455	1	1	0	0	0	78.2067	F	0	4.6	GTR	2	Hypermitotic	Hypermetabolic	0.485105	Intermediate	0	8.24159	0	8.24159
QM211	409	6	0.0664353	1	1	0	0	0	49.8453	F	0	6	GTR	1	Hypermitotic	Hypermetabolic	0.432656	Intermediate	0	10.2347	0	10.2347
QM212	151	18	0.00461458	1	1	0	0	0	49.7522	M	0	6	GTR	2	Merlin-intact	Merlin-intact	0.514848	Intermediate	0	10.0782	0	10.0782
QM213	422	9	0.0664353	0	1	0	0	0	74.5654	F	0	3.4	GTR	1	Immune-enriched	Immune-enriched	0.454672	Intermediate	1	2.3116	0	11.0117
QM214	590	7	0.0664353	0	1	0	0	0	47.1431	F	0	5.6	GTR	1	Merlin-intact	Merlin-intact	0.390717	Intermediate	0	8.24159	0	8.24159
QM215	504	1	0.771023	0	0	0	0	0	57.8152	F	0	3.8	GTR	1	Immune-enriched	Immune-enriched	0.335068	Low	0	1.50446	0	1.50446
QM218	256	6	0.0664353	1	1	0	0	0	51.3977	F	0	2.1	UNKN	1	Merlin-intact	Merlin-intact	0.330734	Low	0	7.24777	0	7.24777
QM219	525	5	0.126613	0	1	0	0	0	54.1191	F	0	4.5	STR	2	Immune-enriched	Immune-enriched	0.511512	Intermediate	0	4.47769	0	4.47769
QM220	338	10	0.0664353	0	1	0	0	0	39.0856	F	0	7.2	GTR	2	Hypermitotic	Hypermetabolic	0.625959	High	0	12.7165	0	12.7165
QM221	232	0	0	0	0	0	0	0	59.8467	F	0	4.9	STR	1	Immune-enriched	Immune-enriched	0.433604	Intermediate	1	1.50995	0	3.65134
QM222	427	0	0	0	0	0	0	0	51.9973	F	0	6.7	GTR	2	Immune-enriched	Immune-enriched	0.710801	High	0	0.469458	0	0.469458
QM225	360	11	0.0664353	0	1	0	0	0	45.8919	M	0	4	GTR	1	Merlin-intact	Merlin-intact	0.36255	Low	0	7.3164	0	7.3164
QM226	622	13	0.0664353	0	1	0	0	0	39.2142	F	0	4.1	GTR	1	Merlin-intact	Merlin-intact	0.338544	Low	1	10.674	0	11.9176
QM227	677	18	0.0664353	0	1	0	0	0	47.5181	F	0	6	GTR	1	Hypermitotic	Hypermetabolic	0.531605	Intermediate	1	2.00686	0	6.61908
QM228	484	3	0.0664353	0	1	0	0	0	75.1677	F	0	6.4	GTR	2	Hypermitotic	Hypermetabolic	0.681155	High	1	2.08922	0	3.66507
QM229	961	14	0.0664353	0	1	0	0	0	49.1526	F	0	2.4	GTR	2	Merlin-intact	Merlin-intact	0.226603	Low	0	0.266301	0	0.266301
QM23	88	16	0.0664353	0	1	0	0	0	81.5359	F	0	7.3	GTR	2	Hypermitotic	Hypermetabolic	0.66363	High	1	0.705559	1	8.34866
QM230	915	11	0.0664353	0	1	0	0	0	47.2964	F	0	5.77	STR	1	Immune-enriched	Immune-enriched	0.425874	Intermediate	0	0.345916	0	0.345916
QM231	426	6	0.0664353	0	1	0	0	0	39.4004	F	0	4.7	GTR	1	Hypermitotic	Hypermetabolic	0.364211	Low	0	8.04942	0	8.04942
QM232	390	0	0	0	0	0	0	0	43.0034	F	0	6.4	GTR	1	Immune-enriched	Immune-enriched	0.489579	Intermediate	0	5.08717	0	5.08717
QM233	398	0	0	0	0	0	0	0	78.3984	F	0	6	STR	1	Immune-enriched	Immune-enriched	0.509987	Intermediate	0	2.0453	0	2.0453
QM235	469	14	0.00461458	0	1	0	0	0	65.1663	M	0	2.5	GTR	1	Immune-enriched	Immune-enriched	0.354786	Low	0	6.55868	0	6.55868
QM236	375	9	0.0770239	1	1	0	0	0	74.7515	M	0	1.9	GTR	1	Immune-enriched	Immune-enriched	0.374159	Low	0	10.3391	0	10.3391
QM238	313	0	0	0	0	0	0	0	69.3361	M	0		GTR	1	Immune-enriched	Immune-enriched	0.426369	Intermediate	0	1.67742	0	1.67742
QM239	422	16	0.0770239	1	1	0	0	0	59.9316	F	0	2.6	GTR	1	Immune-enriched	Immune-enriched			0	11.4427	0	11.4427
QM24	121	17	0.0719936	1	1	0	0	0	75.0363	F	0	2	UNKN	3	Hypermitotic	Proliferative	0.819395	High	1	0.269046	1	0.466712
QM240	556	12	0.00461458	0	1	0	0	0	70.8665	F	0	6	STR	1	Merlin-intact	Merlin-intact	0.240968	Low	0	0.930679	1	0.930679
QM242	624	0	0	0	0	0	0	0	65.7659	M	0	4	STR	1	Hypermitotic	Proliferative	0.586079	High	1	0.960879	0	2.91558
QM245	256	9	0.97455	0	1	0	0	0	58.4641	M	0	2.8	GTR	3	Hypermitotic	Proliferative	0.70518	High	1	0.738504	1	1.43857
QM247	535	0	0	0	0	0	0	0	67.9014	F	0		GTR	1	Hypermitotic	Hypermetabolic	0.449898	Intermediate	0	2.12217	0	2.12217
QM248	464	0	0	0	0	0	0	0	60.679	F	0	1.7	GTR	1	Immune-enriched	Immune-enriched	0.399656	Intermediate	0	7.8792	0	7.8792
QM249	682	7	0.00461458	0	1	0	0	0	53.9603	F	1	4	GTR	1	Immune-enriched	Immune-enriched	0.57764	High	0	13.6445	0	13.6445
QM25	93	11	0.0664353	0	1	0	0	0	90.204	F	0	4	GTR	2	Immune-enriched	Immune-enriched	0.608648	High	0	0.0933425	1	0.0933425
QM250	591	21	0.294948	0	1	0	0	0	66.3217	F	0		GTR	1	Merlin-intact	Merlin-intact	0.372513	Low	0	1.08991	0	1.08991
QM251	787	3	0.294948	0	0	0	0	0	63.0253	F	1	2	GTR	1	Merlin-intact	Merlin-intact	0.212126	Low	0	3.73919	0	3.73919
QM253	372	7	0.0664353	0	1	0	0	0	61.9959	F	1	2.7	STR	1	Merlin-intact	Merlin-intact	0.271653	Low	0	3.45916	0	3.45916
QM254	493	13	0.0664353	0	1	0	0	0	57.347	F	0	5.8	GTR	1	Hypermitotic	Hypermetabolic	0.561972	Intermediate	0	8.43377	0	8.43377
QM255	441	8	0.00461458	0	1	0	0	0	63.8084	F	0	2.3	GTR	1	Merlin-intact	Merlin-intact	0.480818	Intermediate	0	0.938916	0	0.938916
QM256	230	11	0.0664353	0	1	0	0	0	51.2936	F	0	3.6	GTR	1	Merlin-intact	Merlin-intact	0.292211	Low	0	11.827	0	11.827
QM258	187	2	0.00461458	0	1	0	0	0	51.3785	F	0	4	GTR	1	Merlin-intact	Merlin-intact	0.475881	Intermediate	0	7.66507	0	7.66507
QM259	538	0	0	0	0	0	0	0	61.0924	F	0	4.1	GTR	1	Immune-enriched	Immune-enriched	0.445187	Intermediate	0	1.97392	0	1.97392
QM26	149	10	0.0719936	1	1	0	0	0	72.1095	M	0	2.9	STR	1	Merlin-intact	Merlin-intact	0.278859	Low	0	4.99657	1	4.99657
QM260	684	7	0.00461458	0	1	0	0	0	53.8316	F	0	2	GTR	1	Merlin-intact	Merlin-intact			0	12.1153	0	12.1153
QM261	567	17	0.00461458	0	1	0	0	0	58.6968	F	0	1.6	GTR	1	Immune-enriched	Immune-enriched	0.350359	Low	0	3.91215	0	3.91215
QM262	967	0	0	0	0	0	0	0	57.4374	F	0		GTR	2	Hypermitotic	Proliferative	0.627496	High	1	0.340426	0	1.00206
QM263	706	0	0	0	0	0	0	0	55.4251	F	0	6.6	STR	1	Immune-enriched	Immune-enriched	0.394687	Intermediate	0	0.483185	0	0.483185
QM264	599	14	0.00461458	0	1	0	0	0	62.2012	F	0	4.5	STR	1	Merlin-intact	Merlin-intact	0.435014	Intermediate	0	0.488675	0	0.488675
QM266	529	12	0.00461458	0	1	0	0	0	62.0972	F	0	1.5	GTR	1	Merlin-intact	Merlin-intact	0.208586	Low	0	0.0905971	0	0.0905971
QM267	520	2	0.0664353	0	1	0	0	0	52.104	F	0	2	GTR	1	Immune-enriched	Immune-enriched	0.36102	Low	0	9.93274	0	9.93274
QM268	831	6	0.0664353	0	1	0	0	0	61.1855	F	0	3.7	GTR	1	Immune-enriched	Immune-enriched	0.4529	Intermediate	0	0.55731	0	0.55731
QM269	1148	14	0.0664353	0	1	0	0	0	51.5592	F	0		GTR	1	Immune-enriched	Immune-enriched	0.471641	Intermediate	1	0.494166	0	9.45504
QM27	100	6	0.0664353	0	1	0	0	0	82.0096	M	0		STR	1	Immune-enriched	Immune-enriched	0.396737	Intermediate	0	7.36582	0	7.36582
QM270	692	13	0.00461458	0	1	0	0	0	57.8179	F	0		GTR	1	Immune-enriched	Immune-enriched	0.320242	Low	0	3.17914	0	3.17914
QM271	500	14	0.0664353	0	1	0	0	0	53.3361	M	0	3.2	GTR	1	Merlin-intact	Merlin-intact	0.317093	Low	0	7.30268	0	7.30268
QM272	337	10	0.997411	1	1	0	0	1	80.4052	M	0	4.7	GTR	3	Hypermitotic	Hypermetabolic	0.660171	High	1	2.67399	1	7.16815
QM273	566	7	0.997411	0	1	0	0	1	83.1759	M	0	2.5	GTR	3	Hypermitotic	Hypermetabolic	0.699471	High	1	2.47632	1	4.38984
QM274	785	3	0.997411	0	1	0	0	1	85.8398	M	0	6.2	STR	3	Hypermitotic	Proliferative	0.637455	High	1	0.326699	1	1.71507
QM276	1093	5	0.0664353	0	1	0	0	0	54.3463	M	0	8	GTR	2	Hypermitotic	Hypermetabolic	0.584824	High	1	2.42416	1	5.22169
QM277	362	0	0	0	0	0	0	0	56.8761	M	0	1.5	GTR	3	Hypermitotic	Hypermetabolic	0.689073	High	1	1.27111	1	2.67945
QM28	149	9	0.0664353	1	1	0	0	0	81.64	F	0		GTR	3	Hypermitotic	Hypermetabolic	0.625701	High	0	0.0960879	1	0.0960879
QM280	172	11	0.976132	0	1	0	0	0	46.9678	F	0	3	GTR	1	Immune-enriched	Immune-enriched			0	6.60535	0	6.60535
QM282	816	10	0.00461458	0	1	0	0	0	54.204	F	0	6	GTR	2	Hypermitotic	Hypermetabolic	0.40367	Intermediate	1	3.52231	1	5.30405
QM283	799	10	0.00461458	0	1	0	0	0	57.7577	F	0	3.8	GTR	3	Hypermitotic	Proliferative	0.851001	High	1	0.873027	1	1.74056
QM285	227	3	0.0664353	0	1	0	0	0	46.7734	F	0		GTR	1	Immune-enriched	Immune-enriched	0.392241	Intermediate	0	9.38367	0	9.38367
QM286	779	14	0.00461458	0	1	0	0	0	56.7337	M	0	5	STR	1	Hypermitotic	Hypermetabolic	0.534428	Intermediate	0	8.86754	0	8.86754
QM287	521	0	0	0	0	0	0	0	51.3155	M	0	8.2	GTR	2	Hypermitotic	Hypermetabolic	0.370218	Low	0	1.55937	0	1.55937
QM289	926	0	0	0	0	0	0	0	47.3265	M	0	7	GTR	2	Immune-enriched	Immune-enriched	0.374186	Low	0	4.79341	0	4.79341
QM29	107	8	0.0664353	1	1	0	0	0	82.4093	F	0		GTR	1	Merlin-intact	Merlin-intact	0.165721	Low	0	8.26081	0	8.26081
QM290	320	13	0.0664353	1	1	0	0	0	54.6338	F	0	2	GTR	1	Merlin-intact	Merlin-intact	0.430358	Intermediate	0	7.87371	0	7.87371
QM291	432	0	0	0	0	0	0	0	52.6708	F	0	5	GTR	1	Merlin-intact	Merlin-intact	0.387077	Intermediate	1	3.17364	0	6.30885
QM292	739	0	0	0	0	0	0	0	43.2142	M	0	4.5	GTR	1	Immune-enriched	Immune-enriched	0.456867	Intermediate	1	3.3768	0	7.30542
QM297	439	16	0.482208	1	1	0	0	0	46.486	M	0	5.6	GTR	1	Hypermitotic	Proliferative	0.73513	High	1	1.31229	1	7.54701
QM298	1923	14	0.482208	0	0	0	0	0	48.063	M	0	4.3	GTR	2	Hypermitotic	Hypermetabolic	0.652616	High	1	4.12903	1	5.96568
QM299	1237	16	0.0139237	0	0	0	0	0	52.9884	F	0	4.1	GTR	1	Hypermitotic	Proliferative	0.628317	High	0	1.02677	1	1.02677
QM3	95	8	0.0664353	1	1	0	0	0	89.1964	F	0	8	GTR	1	Merlin-intact	Merlin-intact	0.304993	Low	0	0.222375	1	0.222375
QM30	116	13	0.0664353	0	1	0	0	0	80.7967	F	0		GTR	1	Immune-enriched	Immune-enriched	0.380052	Intermediate	0	7.83528	0	7.83528
QM300	168	12	0.0664353	0	1	0	0	0	36.7009	F	0	3	GTR	1	Immune-enriched	Immune-enriched	0.51083	Intermediate	0	12.431	0	12.431
QM302	192	8	0.000196088	1	0	0	0	0	36.8433	F	0	6	STR	1	Hypermitotic	Hypermetabolic	0.442849	Intermediate	0	10.7042	0	10.7042
QM304	613	17	0.00461458	0	1	0	0	0	48.3285	F	0	3	GTR	1	Hypermitotic	Hypermetabolic	0.478393	Intermediate	0	11.8682	0	11.8682
QM308	743	0	0	0	0	0	0	0	47.2964	F	0	2	GTR	1	Immune-enriched	Immune-enriched	0.343724	Low	0	9.5676	0	9.5676
QM311	1001	15	0.311012	0	0	0	0	0	52.8789	F	0	4.5	GTR	1	Immune-enriched	Immune-enriched	0.34053	Low	0	0.700069	0	0.700069
QM313	652	16	0.0664353	0	1	0	0	0	53.5222	M	0		STR	1	Hypermitotic	Hypermetabolic	0.718042	High	1	0.776939	1	5.60055
QM314	1033	0	0	0	0	0	0	0	57.0513	F	0		STR	1	Hypermitotic	Proliferative	0.51121	Intermediate	1	0.980096	1	2.06177
QM315	306	14	0.0335686	0	1	0	0	0	58.4531	M	0	6.6	GTR	1	Hypermitotic	Hypermetabolic	0.521148	Intermediate	0	7.06932	0	7.06932
QM316	214	7	0.0664353	1	1	0	0	0	41.5962	F	0	2.6	GTR	1	Merlin-intact	Merlin-intact	0.317978	Low	0	9.23816	0	9.23816
QM317	322	2	0.0664353	0	1	0	0	0	72.2957	M	0	7.2	GTR	2	Hypermitotic	Merlin-intact	0.70582	High	1	0.455731	0	2.00961
QM318	173	12	0.0664353	1	1	0	0	0	72.7502	M	0	4.9	GTR	2	Hypermitotic	Hypermetabolic	0.664367	High	0	1.55388	0	1.55388
QM32	88	6	0.0664353	0	1	0	0	0	77.7166	M	0	2.6	GTR	1	Merlin-intact	Merlin-intact	0.127939	Low	0	4.31846	1	4.31846
QM320	823	0	0	0	0	0	0	0	74.1547	M	0	3.1	STR	1	Immune-enriched	Immune-enriched	0.394263	Intermediate	0	5.80096	0	5.80096
QM321	151	10	0.0719936	0	1	0	0	0	58.8501	F	0	1.7	GTR	1	Immune-enriched	Immune-enriched	0.312572	Low	0	10.0837	0	10.0837
QM322	659	13	0.0719936	0	1	0	0	0	47.8494	M	0	7	GTR	1	Immune-enriched	Immune-enriched	0.504976	Intermediate	0	10.7783	0	10.7783
QM323	953	0	0	0	0	0	0	0	43.1759	M	0	6.4	GTR	1	Immune-enriched	Immune-enriched	0.343907	Low	0	2.84146	0	2.84146
QM324	422	10	0.0664353	0	1	0	0	0	60.5941	F	0	4	STR	1	Immune-enriched	Immune-enriched	0.397778	Intermediate	0	12.3789	0	12.3789
QM325	605	15	0.00461458	0	1	0	0	0	60.1862	M	0	3	GTR	1	Immune-enriched	Immune-enriched	0.333669	Low	0	4.57927	1	4.57927
QM326	615	10	0.0664353	0	1	0	0	0	35.1458	F	0	1.5	GTR	1	Immune-enriched	Immune-enriched	0.458685	Intermediate	0	9.99314	0	9.99314
QM327	1420	0	0	0	0	0	0	0	59.6222	M	0	3	STR	1	Immune-enriched	Immune-enriched	0.414454	Intermediate	0	4.06863	0	4.06863
QM329	741	17	0.0664353	0	1	0	0	0	35.7892	F	0		GTR	1	Hypermitotic	Hypermetabolic			0	2.25669	0	2.25669
QM33	122	7	0.0664353	0	1	0	0	0	75.8932	F	0		GTR	1	Immune-enriched	Immune-enriched	0.411589	Intermediate	0	9.96294	0	9.96294
QM330	568	11	0.0664353	0	1	0	0	0	37.6728	F	0	1.7	GTR	1	Immune-enriched	Immune-enriched	0.298258	Low	0	5.94097	0	5.94097
QM331	606	0	0	0	0	0	0	0	61.4346	F	0	6.2	GTR	1	Immune-enriched	Immune-enriched	0.46166	Intermediate	0	0.496911	0	0.496911
QM332	839	6	0.00461458	0	1	0	0	0	30.1875	F	0	4.2	GTR	1	Merlin-intact	Merlin-intact	0.383142	Intermediate	1	1.07344	0	12.8154
QM333	299	10	0.97455	1	1	0	0	0	36.5339	F	0	6	STR	2	Merlin-intact	Merlin-intact	0.431086	Intermediate	0	7.25875	0	7.25875
QM335	986	12	0.00461458	0	1	0	0	0	55.9671	F	0	2	GTR	1	Merlin-intact	Merlin-intact	0.218445	Low	0	2.36102	0	2.36102
QM336	1215	0	0	0	0	0	0	0	37.3634	M	0	5	GTR	1	Hypermitotic	Hypermetabolic	0.440863	Intermediate	0	5.186	0	5.186
QM337	356	0	0	0	0	0	0	0	36.0986	F	0	4	GTR	1	Immune-enriched	Immune-enriched	0.374385	Low	0	6.48181	0	6.48181
QM339	644	12	0.0664353	0	1	0	0	0	33.9904	F	0		GTR	1	Merlin-intact	Merlin-intact	0.299641	Low	0	7.96706	0	7.96706
QM34	120	14	0.126613	0	1	0	0	0	68.1177	F	0	3	GTR	1	Immune-enriched	Immune-enriched	0.306392	Low	0	10.814	0	10.814
QM340	722	6	0.0664353	0	1	0	0	0	33.3854	F	0		GTR	1	Immune-enriched	Immune-enriched	0.361094	Low	1	1.44132	1	7.15992
QM341	593	14	0.00461458	0	1	0	0	0	27.4962	F	1	3	GTR	1	Hypermitotic	Hypermetabolic	0.524314	Intermediate	1	7.37955	1	12.5271
QM343	389	10	0.0664353	1	1	0	0	0	58.924	F	0	4	STR	1	Immune-enriched	Immune-enriched	0.527679	Intermediate	0	9.10913	0	9.10913
QM344	1150	0	0	0	0	0	0	0	57.6482	F	0	3	STR	1	Immune-enriched	Immune-enriched	0.385341	Intermediate	0	1.46054	0	1.46054
QM345	1013	16	0.00257497	0	0	0	0	0	53.076	M	0	2.5	GTR	1	Merlin-intact	Merlin-intact	0.17871	Low	0	1.80645	0	1.80645
QM346	1363	0	0	0	0	0	0	0	65.8015	F	0	2.5	GTR	1	Immune-enriched	Immune-enriched	0.365593	Low	0	5.628	0	5.628
QM348	357	10	0.0664353	0	1	0	0	0	52.345	F	0	1.7	GTR	1	Merlin-intact	Merlin-intact	0.191213	Low	0	2.72615	0	2.72615
QM35	521	4	0.0664353	0	1	0	0	0	69.1499	F	0		GTR	1	Hypermitotic	Proliferative	0.693148	High	1	3.65134	1	17.8339
QM350	211	5	0.0664353	0	1	0	0	0	75.8823	F	0	5.2	UNKN	3	Immune-enriched	Immune-enriched	0.772988	High	1	1.22992	1	1.45779
QM351	372	11	0.0623671	0	1	0	0	0	77.1088	M	0	3	GTR	3	Merlin-intact	Merlin-intact	0.598971	High	0	0.227865	1	0.227865
QM352	460	17	0.00461458	0	1	0	0	0	58.2012	F	0	5.2	GTR	1	Hypermitotic	Hypermetabolic	0.360782	Low	1	1.33699	1	2.99245
QM353	822	0	0	0	0	0	0	0	48.2546	F	0	3.5	STR	1	Immune-enriched	Immune-enriched	0.348014	Low	0	0.820865	0	0.820865
QM354	363	3	0.0664353	1	1	0	0	0	60.2081	F	0	3	GTR	1	Merlin-intact	Merlin-intact	0.265831	Low	0	6.57241	0	6.57241
QM355	309	7	0.0664353	0	1	0	0	0	61.6044	M	0	3	GTR	1	Merlin-intact	Merlin-intact	0.239137	Low	0	5.78998	0	5.78998
QM357	253	0	0	0	0	0	0	0	79.1184	F	0	2.5	GTR	1	Hypermitotic	Proliferative	0.433557	Intermediate	0	3.47838	1	3.47838
QM358	464	18	0.0664353	0	1	0	0	0	40.4901	F	0	2.5	GTR	1	Immune-enriched	Immune-enriched	0.373388	Low	0	11.127	0	11.127
QM359	47	0	0	0	0	0	0	0	45.3443	M	0	2	GTR	1	Immune-enriched	Immune-enriched	0.364686	Low	0	6.0755	0	6.0755
QM36	110	11	0.0664353	1	1	0	0	0	61.473	M	0	3	STR	1	Merlin-intact	Merlin-intact	0.241725	Low	0	11.6156	0	11.6156
QM360	468	9	0.0207133	0	1	0	0	0	34.3765	F	0	3.8	GTR	1	Immune-enriched	Immune-enriched	0.343144	Low	0	9.29032	0	9.29032
QM361	1596	0	0	0	0	0	0	0	61.859	F	0		GTR	1	Immune-enriched	Immune-enriched	0.47859	Intermediate	0	9.65546	0	9.65546
QM362	425	12	0.0664353	0	1	0	0	0	34.4668	F	0	3	GTR	1	Immune-enriched	Immune-enriched	0.424484	Intermediate	0	9.19973	0	9.19973
QM364	426	11	0.00461458	0	1	0	0	0	35.1184	F	0	1.9	GTR	1	Immune-enriched	Immune-enriched	0.466492	Intermediate	0	8.54633	0	8.54633
QM365	822	0	0	0	0	0	0	0	35.1184	F	0	4.3	GTR	1	Immune-enriched	Immune-enriched	0.375188	Low	0	8.54633	0	8.54633
QM366	1465	15	0.0664353	0	1	0	0	0	35.1184	F	0	1.3	STR	1	Immune-enriched	Immune-enriched	0.327268	Low	0	8.54633	0	8.54633
QM367	133	12	0.0719936	0	1	0	0	0	51.5647	F	0	2.5	GTR	1	Merlin-intact	Merlin-intact	0.331836	Low	0	8.52986	0	8.52986
QM368	1357	0	0	0	0	0	0	0	30.8118	M	0	1	GTR	1	Merlin-intact	Merlin-intact	0.321146	Low	0	1.9245	0	1.9245
QM369	386	7	0.115484	0	1	0	0	0	47.7344	M	0	5	GTR	2	Merlin-intact	Merlin-intact	0.331689	Low	0	12.4997	0	12.4997
QM370	1048	3	0.771023	0	1	0	0	0	30.1684	F	0		GTR	1	Immune-enriched	Immune-enriched	0.607549	High	1	0.398078	0	0.689087
QM371	1531	14	0.376718	0	1	0	0	0	47.4387	F	0	2.4	GTR	1	Merlin-intact	Merlin-intact	0.299216	Low	0	7.16541	0	7.16541
QM373	1062	0	0	0	0	0	0	0	47.9535	F	0	4.1	GTR	1	Merlin-intact	Merlin-intact	0.4248	Intermediate	0	0.170213	0	0.170213
QM374	365	14	0.0664353	0	1	0	0	0	50.1684	F	0	6.5	GTR	1	Merlin-intact	Merlin-intact	0.451872	Intermediate	0	10.5093	0	10.5093
QM375	290	8	0.976132	0	1	0	0	0	67.1841	F	0	5.6	GTR	1	Immune-enriched	Immune-enriched	0.45827	Intermediate	0	11.2423	0	11.2423
QM377	1248	0	0	0	0	0	0	0	59.4086	F	0	6	GTR	2	Merlin-intact	Merlin-intact	0.344475	Low	0	5.93274	0	5.93274
QM378	1524	18	0.00461458	0	1	0	0	0	45.2293	F	0	6	GTR	1	Hypermitotic	Hypermetabolic	0.250056	Low	0	3.85999	0	3.85999
QM379	396	14	0.0664353	1	1	0	0	0	43.6797	F	0	4	STR	1	Immune-enriched	Immune-enriched	0.504987	Intermediate	0	8.04942	0	8.04942
QM381	1577	13	0.00461458	0	1	0	0	0	44.3587	F	0	3.5	GTR	1	Merlin-intact	Merlin-intact	0.43255	Intermediate	0	3.09403	0	3.09403
QM384	928	13	0.00461458	0	1	0	0	0	49.3333	F	0	3	GTR	1	Immune-enriched	Immune-enriched	0.406841	Intermediate	0	0.743995	0	0.743995
QM385	974	11	0.0664353	0	1	0	0	0	34.5106	F	0		GTR	1	Merlin-intact	Merlin-intact	0.386752	Intermediate	0	2.63006	0	2.63006
QM387	712	0	0	0	0	0	0	0	50.2012	M	0	2.5	GTR	1	Immune-enriched	Immune-enriched	0.279572	Low	0	0.727522	0	0.727522
QM388	1072	0	0	0	0	0	0	0	26.9925	M	0	6	GTR	1	Merlin-intact	Merlin-intact	0.428295	Intermediate	0	1.40014	0	1.40014
QM389	892	0	0	0	0	0	0	0	27.1841	M	0	6	STR	1	Merlin-intact	Merlin-intact	0.440454	Intermediate	0	1.20796	0	1.20796
QM39	210	3	0.115484	0	1	0	0	0	73.8234	M	0		GTR	1	Hypermitotic	Proliferative	0.511491	Intermediate	1	0.37337	1	5.22169
QM390	1861	12	0.00461458	0	1	0	0	0	33.3552	F	0		GTR	1	Hypermitotic	Hypermetabolic	0.51619	Intermediate	1	4.67261	0	5.70487
QM395	1004	0	0	0	0	0	0	0	57.8672	F	0	3.7	GTR	2	Immune-enriched	Immune-enriched	0.305186	Low	0	1.43583	0	1.43583
QM396	1679	0	0	0	0	0	0	0	36.9966	F	0	2.6	GTR	1	Immune-enriched	Immune-enriched	0.4147	Intermediate	1	7.28895	0	7.28895
QM397	1208	3	0.00461458	0	1	0	0	0	31.4661	F	0	3.2	GTR	2	Merlin-intact	Merlin-intact	0.51471	Intermediate	0	1.96843	0	1.96843
QM40	98	12	0.115484	0	1	0	0	0	74.4038	M	0		STR	1	Hypermitotic	Proliferative	0.678841	High	1	1.88607	1	4.63967
QM400	2180	16	0.0101446	0	1	0	0	0	35.3238	F	0	6	STR	1	Hypermitotic	Hypermetabolic	0.413885	Intermediate	0	0.0658888	0	0.0658888
QM401	854	0	0	0	0	0	0	0	41.5797	F	0	4.5	GTR	1	Merlin-intact	Merlin-intact	0.274457	Low	0	1.2464	0	1.2464
QM402	2468	0	0	0	0	0	0	0	26.5216	F	0	4.6	GTR	1	Immune-enriched	Immune-enriched	0.484233	Intermediate	0	6.10844	0	6.10844
QM403	1962	17	0.0335686	0	1	0	0	0	37.2923	F	0	5.3	GTR	1	Merlin-intact	Merlin-intact	0.251541	Low	0	0.0905971	0	0.0905971
QM405	907	1	0.988665	0	0	0	0	0	66.5736	F	0	4.8	STR	1	Immune-enriched	Immune-enriched	0.313979	Low	0	3.34386	0	3.34386
QM406	2240	6	0.00461458	0	1	0	0	0	24.7502	F	0	3.4	GTR	1	Hypermitotic	Hypermetabolic	0.468013	Intermediate	0	0.653397	0	0.653397
QM410	1158	0	0	0	0	0	0	0	32.9938	M	0	2.5	GTR	2	Immune-enriched	Immune-enriched	0.451736	Intermediate	1	0.862045	0	6.04804
QM411	1654	0	0	0	0	0	0	0	26.7844	F	0	6	GTR	1	Immune-enriched	Immune-enriched	0.392085	Intermediate	0	8.7687	0	8.7687
QM414	2589	14	0.0335686	0	0	0	0	0	28.6626	F	0	2.7	STR	1	Immune-enriched	Immune-enriched	0.458971	Intermediate	1	6.4571	0	6.88538
QM42	130	13	0.917212	0	1	0	0	0	76.6982	M	0		UNKN	1	Hypermitotic	Proliferative	0.588772	High	0	2.33905	1	2.33905
QM420	1300	0	0	0	0	0	0	0	24.1643	F	0	3.5	GTR	3	Hypermitotic	Hypermetabolic	0.528883	Intermediate	0	6.55319	0	6.55319
QM43	399	1	0.988665	0	0	0	0	0	75.1157	M	0		GTR	1	Merlin-intact	Merlin-intact	0.280371	Low	0	5.26561	0	5.26561
QM46	174	16	0.999877	0	1	1	0	0	67.1704	F	0	5	STR	1	Hypermitotic	Hypermetabolic	0.573449	High	1	3.7035	1	7.31366
QM47	29	2	0.999877	0	1	1	0	0	70.9049	F	0		GTR	3	Hypermitotic	Proliferative	0.73529	High	1	2.0453	1	3.56898
QM48	134	13	0.0719936	1	1	0	0	0	73.6235	M	0	5	GTR	1	Merlin-intact	Merlin-intact	0.555581	Intermediate	1	3.91489	1	6.89911
QM49	80	14	0.00461458	0	1	0	0	0	64.6927	F	0	1.5	GTR	1	Merlin-intact	Merlin-intact	0.110036	Low	0	7.84626	1	7.84626
QM50	127	11	0.766818	0	1	0	0	0	85.9302	M	0	1.9	GTR	1	Immune-enriched	Immune-enriched	0.424679	Intermediate	0	8.60947	0	8.60947
QM51	137	12	0.0719936	0	1	0	0	0	73.7221	F	0	3	GTR	1	Merlin-intact	Merlin-intact	0.261437	Low	0	6.74262	0	6.74262
QM52	103	8	0.766818	0	1	0	0	0	72.6078	F	0		STR	1	Immune-enriched	Immune-enriched	0.377438	Intermediate	1	2.81949	0	3.8792
QM53	55	5	0.771023	0	1	0	0	0	73.0705	F	0	4	GTR	1	Merlin-intact	Hypermetabolic	0.29638	Low	0	8.28277	0	8.28277
QM59	103	15	0.998603	0	1	0	1	0	63.0062	F	1	4	GTR	1	Immune-enriched	Immune-enriched	0.737022	High	1	2.814	1	6.0453
QM6	142	3	0.0664353	0	1	0	0	0	78.4175	F	0	4.4	GTR	1	Hypermitotic	Hypermetabolic	0.500917	Intermediate	0	10.361	1	10.361
QM60	150	21	0.998603	0	1	0	1	0	67.1759	F	1	6.2	STR	3	Hypermitotic	Proliferative	0.911039	High	1	1.24914	1	1.8641
QM61	565	2	0.279485	0	1	0	0	0	68.4271	F	1	5.3	GTR	3	Hypermitotic	Proliferative	0.878486	High	0	0.609472	1	0.609472
QM62	103	3	0.0664353	1	1	0	0	0	67.436	F	0		GTR	1	Merlin-intact	Merlin-intact	0.240363	Low	0	5.19698	0	5.19698
QM63	345	3	0.988665	0	0	0	0	0	76.6434	F	0		GTR	1	Merlin-intact	Merlin-intact	0.31855	Low	0	0.776939	0	0.776939
QM64	100	15	0.0623671	0	1	0	0	0	62.1054	F	0	3.8	STR	1	Merlin-intact	Merlin-intact	0.370458	Low	0	11.4729	0	11.4729
QM65	91	7	0.0719936	0	1	0	0	0	63.8686	F	0		STR	3	Immune-enriched	Immune-enriched	0.548408	Intermediate	0	1.52917	1	1.52917
QM66	94	1	0.0664353	1	1	0	0	0	66.8337	M	0		STR	1	Hypermitotic	Hypermetabolic	0.54173	Intermediate	0	1.92176	1	1.90528
QM67	140	8	0.0719936	0	1	0	0	0	72.8241	M	0		GTR	1	Immune-enriched	Immune-enriched	0.526066	Intermediate	1	5.10913	0	8.54358
QM68	140	0	0	0	0	0	0	0	72.0493	M	0	4	GTR	3	Hypermitotic	Hypermetabolic	0.469873	Intermediate	0	0.617708	0	0.617708
QM69	58	12	0.00461458	0	1	0	0	0	68.8789	M	0	2.3	GTR	1	Hypermitotic	Hypermetabolic	0.54755	Intermediate	0	12.011	0	12.011
QM7	119	7	0.0664353	0	1	0	0	0	71.5866	F	0	2.8	GTR	1	Hypermitotic	Hypermetabolic	0.60993	High	0	9.83665	0	9.83665
QM71	122	13	0.0664353	1	1	0	0	0	62.9514	M	0	5.7	GTR	1	Hypermitotic	Hypermetabolic	0.377906	Intermediate	0	8.42279	0	8.42279
QM72	482	0	0	0	0	0	0	0	70.5106	M	0	6	STR	2	Hypermitotic	Hypermetabolic	0.608139	High	1	0.258065	0	0.488675
QM73	282	6	0.0604102	0	0	0	0	0	69.7933	F	0		GTR	1	Hypermitotic	Hypermetabolic	0.4731	Intermediate	1	2.67399	0	3.07481
QM74	411	13	0.00461458	0	1	0	0	0	70.2669	M	0	4.1	STR	1	Merlin-intact	Merlin-intact	0.422206	Intermediate	0	0.247083	0	0.247083
QM76	153	14	0.0664353	0	1	0	0	0	63.5702	M	1	4.2	GTR	1	Merlin-intact	Merlin-intact	0.450345	Intermediate	1	2.89911	1	7.04461
QM77	103	11	0.0664353	0	1	0	0	0	70.5599	M	0	2.1	GTR	1	Immune-enriched	Immune-enriched			1	3.78312	0	8.5326
QM78	97	12	0.0125402	1	1	0	0	0	58.2615	M	0	4	GTR	1	Hypermitotic	Hypermetabolic	0.561342	Intermediate	0	11.9588	0	11.9588
QM79	126	10	0.115484	1	1	0	0	0	66.9651	F	0	3	GTR	1	Merlin-intact	Merlin-intact	0.319433	Low	0	8.84557	0	8.84557
QM8	91	5	0.0664353	0	1	0	0	0	81.4155	F	0		STR	1	Immune-enriched	Immune-enriched	0.449525	Intermediate	0	6.16335	0	6.16335
QM80	86	12	0.0664353	1	1	0	0	0	57.0349	F	0	2.4	GTR	1	Merlin-intact	Merlin-intact	0.283134	Low	0	13.1036	0	13.1036
QM81	594	0	0	0	0	0	0	0	63.4579	F	0	4.2	GTR	2	Hypermitotic	Hypermetabolic	0.546942	Intermediate	0	6.09746	0	6.09746
QM83	115	15	0.766818	1	1	0	0	0	59.4305	F	0	2.4	GTR	1	Merlin-intact	Merlin-intact	0.22382	Low	0	10.199	0	10.199
QM84	422	0	0	0	0	0	0	0	0.0410678	F	0	7.5	GTR	1	Hypermitotic	Hypermetabolic	0.482392	Intermediate	0	5.14756	0	5.14756
QM85	868	0	0	0	0	0	0	0	65.5359	M	0		GTR	1	Hypermitotic	Hypermetabolic	0.410836	Intermediate	0	3.20659	0	3.20659
QM86	97	8	0.766818	0	1	0	0	0	66.5435	F	0	5	GTR	1	Merlin-intact	Merlin-intact	0.148008	Low	0	12	0	12
QM87	100	9	0.766818	0	1	0	0	0	59.4141	F	0		GTR	1	Merlin-intact	Merlin-intact	0.28433	Low	0	9.00755	0	9.00755
QM89	1175	7	0.0664353	0	1	0	0	0	66.6119	F	0	2	GTR	1	Merlin-intact	Merlin-intact	0.244664	Low	0	0.90048	0	0.90048
QM9	145	19	0.0664353	0	1	0	0	0	75.2635	F	1	1.7	GTR	1	Immune-enriched	Immune-enriched	0.455654	Intermediate	0	12.4722	0	12.4722
QM90	120	9	0.0664353	1	1	0	0	0	54.8255	F	0	4	GTR	1	Merlin-intact	Merlin-intact	0.340915	Low	0	12.173	0	12.173
QM91	137	17	0.766818	1	1	0	0	0	60.3997	F	0	3.5	GTR	1	Immune-enriched	Immune-enriched	0.348567	Low	1	0.527111	1	4.0906
QM92	183	18	0.0719936	1	1	0	0	0	83.2416	M	0		GTR	1	Merlin-intact	Merlin-intact	0.373924	Low	0	9.63075	0	9.63075
QM93	118	9	0.0664353	1	1	0	0	0	85.3443	F	0	7	GTR	1	Immune-enriched	Immune-enriched	0.575694	High	0	0.172958	1	0.172958
QM94	120	1	0.0664353	1	1	0	0	0	71.0883	M	0	2.7	GTR	1	Immune-enriched	Immune-enriched	0.468948	Intermediate	0	10.4159	0	10.4159
QM95	144	16	0.976132	1	1	0	0	0	82.3107	F	1	3	GTR	1	Immune-enriched	Immune-enriched	0.417227	Intermediate	0	10.1579	0	10.1579
QM96	119	13	0.0664353	1	1	0	0	0	78.5982	F	0	3.9	GTR	1	Merlin-intact	Merlin-intact	0.360709	Low	0	11.9121	0	11.9121
QM98	169	12	0.0719936	1	1	0	0	0	72.0767	M	0		GTR	1	Immune-enriched	Immune-enriched	0.464921	Intermediate	0	11.3933	0	11.3933
QM99	670	0	0	0	0	0	0	0	76.9938	F	0		GTR	1	Hypermitotic	Hypermetabolic	0.473286	Intermediate	1	2.89362	0	5.50172

## Sheet: SupplementaryTable5
Supplementary Table 4. Annofuse annotations.
LeftBreakpoint	RightBreakpoint	FusionName	SampleCount	Samples
9:136981597	7:5528536	PTGDS--ACTB	60	QM1, QM100, QM102, QM106, QM108, QM127, QM140, QM154, QM158, QM16, QM161, QM162, QM164, QM168, QM17, QM172, QM183, QM187, QM2, QM20, QM200, QM203, QM206, QM21, QM211, QM212, QM218, QM236, QM239, QM24, QM26, QM272, QM28, QM29, QM290, QM297, QM3, QM302, QM316, QM318, QM333, QM343, QM354, QM36, QM379, QM48, QM62, QM66, QM71, QM78, QM79, QM80, QM83, QM90, QM91, QM92, QM94, QM95, QM96, QM98
7:5528560	9:136981612	ACTB--PTGDS	29	QM1, QM100, QM102, QM106, QM108, QM110, QM127, QM140, QM154, QM16, QM162, QM164, QM168, QM17, QM172, QM24, QM26, QM28, QM36, QM48, QM62, QM66, QM80, QM90, QM91, QM93, QM94, QM95, QM96
1:25337040	1:25342961	RSRP1--TMEM50A	19	QM131, QM161, QM168, QM171, QM205, QM218, QM276, QM286, QM324, QM360, QM362, QM364, QM366, QM369, QM67, QM77, QM91, QM95, QM96
1:25338069	1:25342961	RSRP1--TMEM50A	19	QM131, QM161, QM168, QM171, QM205, QM218, QM286, QM324, QM360, QM362, QM364, QM368, QM43, QM48, QM67, QM91, QM94, QM95, QM96
19:22052635	19:21640621	ZNF257--AC123912.3	16	QM1, QM130, QM164, QM182, QM187, QM188, QM239, QM245, QM25, QM256, QM297, QM298, QM323, QM395, QM50, QM91
1:25337040	1:25351626	RSRP1--TMEM50A	12	QM131, QM161, QM205, QM233, QM276, QM324, QM360, QM364, QM369, QM48, QM91, QM95
1:25337978	1:25342961	RSRP1--TMEM50A	10	QM131, QM161, QM182, QM205, QM218, QM324, QM360, QM364, QM369, QM95
2:240131054	8:47782424	COPS9--PRKDC	9	QM100, QM161, QM164, QM228, QM26, QM272, QM29, QM33, QM79
4:190175284	10:133666393	DUX4--DUX4L28(1287)/DUX4L25(758)	8	QM172, QM24, QM262, QM30, QM304, QM42, QM59, QM76
8:27597998	9:18655806	CLU--ADAMTSL1	8	QM133, QM153, QM157, QM253, QM315, QM339, QM403, QM414
20:40220353	20:39789031	AL009050.1(93996)/MAFB(465495)--AL118523.1	5	QM113, QM321, QM34, QM364, QM95
4:190174936	18:20959849	DUX4--ROCK1	5	QM11, QM26, QM60, QM67, QM79
5:151671573	5:134996273	SPARC--CATSPER3	5	QM59, QM60, QM61, QM63, QM73
5:151671573	5:134996273	SPARC--PCBD2	5	QM59, QM60, QM61, QM63, QM73
7:91827415	7:91380867	MTERF1--AC079760.1	4	QM106, QM320, QM48, QM91
12:7071017	7:122664053	C1S--CADPS2	3	QM405, QM43, QM63
22:29642285	18:10773629	NF2--PIEZO2	3	QM272, QM273, QM274
22:29642285	7:96896298	NF2--MARK2P10(36680)/RN7SL252P(43770)	3	QM39, QM40, QM42
5:151671573	5:135007957	SPARC--CATSPER3	3	QM59, QM60, QM61
5:151671573	5:135009371	SPARC--CATSPER3	3	QM59, QM60, QM61
5:36153042	5:39767245	SKP2--INTS6P1(45732)/GCSHP1(121331)	3	QM59, QM60, QM61
7:78330334	5:42719836	MAGI2--GHR	3	QM280, QM375, QM95
8:18014780	8:18014748	PCM1--PCM1	3	QM138, QM242, QM352
10:16840330	19:9207212	CUBN--OR7E25P	2	QM297, QM298
11:13381254	11:23728076	ARNTL--AC068472.1(206874)/LINC02726(2512)	2	QM297, QM298
11:65557629	2:27051423	LTBP3--AGBL5	2	QM59, QM60
11:65557633	2:27051423	LTBP3--AGBL5	2	QM60, QM61
12:53443535	8:133238951	PRR13--NDRG1	2	QM102, QM106
14:91995352	14:19839398	TRIP11--OR4N2(9145)/OR4K6P(7969)	2	QM272, QM273
16:29844586	2:27079079	MVP--EMILIN1	2	QM103, QM51
17:19379947	19:5894854	MAPK7--NDUFA11	2	QM219, QM34
17:59893325	1:117954049	RPS6KB1--SPAG17	2	QM370, QM371
19:12611082	19:9860794	ZNF791--OLFM2	2	QM297, QM299
19:13090390	10:19031169	NFIX--AL357520.1(90216)/MALRD1(17632)	2	QM297, QM299
19:16102221	8:68304635	TPM4--C8orf34-AS1	2	QM110, QM23
19:35879779	16:4750825	APLP1--ZNF500	2	QM311, QM63
19:40422674	17:38729178	SERTAD1--MLLT6	2	QM17, QM9
19:49767200	19:49663258	AP2A1--IRF3	2	QM250, QM251
19:49805576	20:35542323	AP2A1--ERGIC3	2	QM182, QM183
1:225530554	17:28671660	ENAH--AC010761.3	2	QM297, QM298
1:225530554	17:28671660	ENAH--SUPT6H	2	QM297, QM298
1:25337038	1:25342962	RSRP1--TMEM50A	2	QM276, QM43
1:32228815	16:3483418	EIF3I--NAA60	2	QM236, QM239
20:41541136	20:52164834	CHD6--ZFP64	2	QM59, QM60
20:47704272	9:4722627	SULF2--AK3	2	QM52, QM9
22:29604112	2:25758511	NF2--ASXL2	2	QM172, QM174
22:29979052	1:93841403	MTMR3--BCAR3	2	QM273, QM274
3:123698272	3:123700269	MYLK--MYLK	2	QM155, QM65
3:128101563	14:105338435	RUVBL1--PACS2	2	QM59, QM60
3:70965890	3:37335053	FOXP1--GOLGA4	2	QM46, QM47
4:119051490	4:119032197	SYNPO2--SYNPO2	2	QM163, QM206
7:75365643	7:75108960	STAG3L1--GTF2IRD2B	2	QM121, QM361
9:136977692	22:18919798	PTGDS--PRODH	2	QM48, QM71
9:86945163	1:19657036	GAS1--NBL1	2	QM106, QM26
9:87499139	9:110875722	DAPK1--LPAR1	2	QM400, QM403
13:39600849	5:181238196	LHFPL6--RACK1	1	QM169
2:43223562	5:181238241	ZFP36L2--RACK1	1	QM268
6:79042843	6:90523783	PHIP--MAP3K7	1	QM188
10:69379901	1:150491392	HK1--TARS2	1	QM366
11:64365465	5:141094956	RPS6KA4--PCDHB2	1	QM271
16:70475767	16:2240145	FCSK--ECI1	1	QM270
18:12802032	10:69384796	PTPN2--HK1	1	QM351
1:28535989	10:69389197	RCC1--HK1	1	QM326
1:89934127	6:166451234	LRRC8D--RPS6KA2	1	QM32
10:100526975	5:181237701	NDUFB8--RACK1	1	QM414
10:102488150	12:55937451	ACTR1A--DGKA	1	QM141
10:102660280	2:43223932	TRIM8(1962)/ARL3(13451)--ZFP36L2	1	QM276
10:103392190	17:75763387	ATP5MD--GALK1	1	QM160
10:103882679	19:14470771	STN1--PKN1	1	QM389
10:104263076	14:68788053	GSTO1--ZFP36L1	1	QM378
10:112952235	5:134199125	TCF7L2--PPP2CA	1	QM112
10:113040126	5:176666677	TCF7L2--TSPAN17(7623)/AC113391.1(40679)	1	QM198
10:113068813	11:36594609	TCF7L2--IFTAP	1	QM261
10:113068813	11:36594609	TCF7L2--RAG2	1	QM261
10:113073965	1:203743696	TCF7L2--ATP2B4	1	QM159
10:113151856	20:45951488	TCF7L2--ZNF335	1	QM229
10:113166490	6:149525207	TCF7L2--PPIL4	1	QM330
10:113166581	6:158119267	TCF7L2--SERAC1	1	QM385
10:113166625	4:125493422	TCF7L2--FAT4(490)/MIR2054(13837)	1	QM253
10:113167046	2:182736271	TCF7L2--DNAJC10	1	QM269
10:114431822	3:170293384	ABLIM1--PRKCI	1	QM160
10:12896801	5:181238195	CCDC3--RACK1	1	QM173
10:13921368	5:181237719	FRMD4A--RACK1	1	QM323
10:18548114	6:90550516	NSUN6--MAP3K7	1	QM331
10:22328056	5:150053760	BMI1--CSF1R	1	QM227
10:30435618	11:125613107	MAP3K8--STT3A	1	QM343
10:30439428	2:63604761	MAP3K8--MDH1	1	QM283
10:30441041	3:46941065	MAP3K8--CCDC12	1	QM329
10:30459423	12:56112823	MAP3K8--PA2G4	1	QM420
10:30461159	10:116664869	MAP3K8--C10orf82	1	QM325
10:30461488	2:207745079	MAP3K8--CCNYL1	1	QM340
10:50130039	6:78938492	WASHC2A--PHIP	1	QM285
10:5458401	X:155061992	NET1--CMC4	1	QM346
10:60791903	20:58994785	CDK1--NELFCD	1	QM366
10:69261241	1:100980840	HKDC1--SLC30A7	1	QM400
10:69384916	17:46030986	HK1--KANSL1	1	QM400
10:69386417	3:50288864	HK1--IFRD2	1	QM290
10:69389297	1:20744699	HK1--HP1BP3	1	QM378
10:69389298	20:3785635	HK1--CENPB	1	QM101
10:69394392	3:195746983	HK1--MUC4	1	QM157
10:69395069	2:74527840	HK1--AUP1	1	QM173
10:69395069	7:143264992	HK1--GSTK1	1	QM260
10:69398768	17:43399662	HK1--ARL4D	1	QM227
10:69398798	15:38481290	HK1--FAM98B	1	QM290
10:69401057	6:158030408	HK1--SYNJ2	1	QM200
10:69401082	20:38012292	HK1--TTI1	1	QM403
10:7444434	10:30440103	LINC02642--MAP3K8	1	QM235
10:7562431	2:43222645	ITIH5--ZFP36L2	1	QM173
10:84514225	10:60793876	CCSER2--CDK1	1	QM249
10:86970688	17:66786868	ADIRF-AS1--PRKCA	1	QM390
11:10800090	5:181238190	EIF4G2--RACK1	1	QM373
11:115259368	5:181237720	CADM1--RACK1	1	QM121
11:117205592	19:14469944	AP000892.4--PKN1	1	QM153
11:117205592	19:14469944	PCSK7--PKN1	1	QM153
11:118645649	5:150053473	PHLDB1--CSF1R	1	QM160
11:121090702	14:68788514	TBCEL--ZFP36L1	1	QM357
11:121615055	2:43222696	SORL1--ZFP36L2	1	QM104
11:122096138	5:150053943	MIR100HG--CSF1R	1	QM169
11:126019643	13:20976276	CDON--LATS2	1	QM269
11:126021248	8:38348143	CDON--NSD3	1	QM32
11:127941074	11:67431369	DNAJB6P1--RPS6KB2	1	QM117
11:130140484	5:181239574	APLP2--RACK1	1	QM311
11:130144272	5:181238195	APLP2--RACK1	1	QM276
11:134376139	2:85134328	GLB1L2--TCF7L1	1	QM400
11:18080450	5:150053754	SAAL1--CSF1R	1	QM220
11:2662803	5:181237720	KCNQ1OT1--RACK1	1	QM152
11:2884016	10:69389196	CDKN1C--HK1	1	QM85
11:32593947	14:68787921	EIF3M--ZFP36L1	1	QM402
11:46379015	22:40411658	DGKZ--MRTFA	1	QM231
11:46751354	X:155064033	CKAP5--CMC4	1	QM85
11:61300827	2:43223065	DDB1--ZFP36L2	1	QM387
11:62705338	2:43223117	BSCL2--ZFP36L2	1	QM402
11:64242501	2:85297340	AP001453.3--TCF7L1	1	QM160
11:64242501	2:85297340	FKBP2--TCF7L1	1	QM160
11:64361224	7:103367897	RPS6KA4--PSMC2	1	QM340
11:64365465	5:141094956	RPS6KA4--AC244517.5	1	QM271
11:64368260	4:38588835	RPS6KA4--LINC02278(16813)/KLF3-AS1(13603)	1	QM292
11:66509566	1:64844122	DPP3--JAK1	1	QM336
11:6681890	2:43222651	MRPL17--ZFP36L2	1	QM152
11:67050402	1:88828695	SYT12--PKN2	1	QM61
11:67291334	9:129148597	ANKRD13D--PTPA	1	QM233
11:67507363	1:11109706	CDK2AP2--MTOR	1	QM153
11:72685327	5:181237717	ARAP1--RACK1	1	QM262
11:73872845	5:181237720	COA4--RACK1	1	QM401
11:8103437	2:85283495	TUB--TCF7L1	1	QM400
11:836842	5:181239080	CD151--RACK1	1	QM197
11:94181242	10:30459288	PANX1--MAP3K8	1	QM371
11:9724708	13:39547413	SWAP70--LHFPL6	1	QM308
11:9752038	13:39482175	SWAP70--LHFPL6	1	QM121
12:10222319	5:176887748	GABARAPL1--HK3	1	QM200
12:108657413	5:181241639	CORO1C--RACK1	1	QM298
12:109591355	10:43396582	MVK--HNRNPF	1	QM254
12:112148177	9:128718325	TRAFD1--PKN3	1	QM335
12:113822935	9:87966719	RBM19--CDK20	1	QM348
12:117142908	5:150053380	FBXO21--CSF1R	1	QM377
12:118043132	2:85307826	WSB2--TCF7L1	1	QM273
12:118428134	5:181238175	SUDS3(10101)/AC026367.3(147)--RACK1	1	QM402
12:120504895	14:68788060	COQ5--ZFP36L1	1	QM153
12:120560835	13:39343975	RNF10--LHFPL6	1	QM361
12:121327131	9:129142443	ANAPC5--PTPA	1	QM402
12:121903105	2:85310122	PSMD9--TCF7L1	1	QM174
12:123415599	5:150053878	RILPL2--CSF1R	1	QM27
12:124912138	5:181237720	UBC--RACK1	1	QM298
12:12791386	2:85309269	APOLD1--TCF7L1	1	QM148
12:132840832	1:26560745	CHFR--RPS6KA1	1	QM377
12:27314657	19:55487238	STK38L--NAT14	1	QM362
12:42355222	16:24219961	PPHLN1--PRKCB	1	QM61
12:4303022	5:150053470	CCND2--CSF1R	1	QM405
12:45431619	5:181237693	ANO6--RACK1	1	QM368
12:47789525	5:181239085	HDAC7--RACK1	1	QM159
12:53298150	5:181238124	PFDN5--RACK1	1	QM405
12:53714600	19:14470652	CALCOCO1--PKN1	1	QM371
12:53723741	14:61547757	CALCOCO1--PRKCH	1	QM269
12:54132796	9:87966196	LINC02381--AL353572.3(9313)/CDK20(245)	1	QM335
12:56160638	5:181237720	MYL6--RACK1	1	QM286
12:56712792	5:181238195	NACA--RACK1	1	QM156
12:56712827	6:36496807	NACA--STK38	1	QM390
12:56724454	22:40420949	NACA--MRTFA	1	QM199
12:57212015	2:43224364	LRP1--ZFP36L2	1	QM256
12:57516811	10:60792009	DDIT3--CDK1	1	QM420
12:6235564	19:14471583	CD9--PKN1	1	QM171
12:7211346	9:129148407	PEX5--PTPA	1	QM270
12:76048419	2:85309706	NAP1L1--TCF7L1	1	QM406
12:77022421	10:60785690	E2F7--CDK1	1	QM377
12:79590820	19:14470576	PAWR--PKN1	1	QM274
12:892291	6:78938097	WNK1--PHIP	1	QM339
12:8936962	11:67433188	PHC1--RPS6KB2	1	QM314
12:9068742	3:53189173	A2M--PRKCD	1	QM146
12:91108663	5:181241562	LUM--RACK1	1	QM370
12:91146033	19:14471582	DCN--PKN1	1	QM270
13:101345266	13:39378526	NALCN--LHFPL6	1	QM141
13:112485188	1:11109728	TUBGCP3--MTOR	1	QM385
13:113846528	6:166419934	GAS6--RPS6KA2	1	QM336
13:27434221	9:129148060	GTF3A--PTPA	1	QM43
13:39218089	19:49860060	LHFPL6--PTOV1	1	QM322
13:39342985	12:47783887	LHFPL6--HDAC7	1	QM344
13:39343163	14:67592719	LHFPL6--PIGH	1	QM239
13:39343257	7:116560430	LHFPL6--CAV1	1	QM298
13:39343272	22:46355469	LHFPL6--TRMU	1	QM405
13:39343323	19:38730392	LHFPL6--ACTN4	1	QM388
13:39343323	19:38730392	LHFPL6--CAPN12	1	QM388
13:39343932	20:45897715	LHFPL6--CTSA	1	QM370
13:39378428	1:244854148	LHFPL6--HNRNPU	1	QM395
13:39378428	8:2006545	LHFPL6--KBTBD11	1	QM322
13:39600831	2:54599089	LHFPL6--SPTBN1	1	QM344
13:39600832	9:35561303	LHFPL6--RUSC2	1	QM107
13:39600833	19:41907222	LHFPL6--ARHGEF1	1	QM148
13:39602944	19:17936412	LHFPL6--CCDC124	1	QM250
13:46126297	1:11127136	LCP1--MTOR	1	QM286
13:46152780	22:40411228	LCP1--MRTFA	1	QM273
13:49310953	5:181241641	CAB39L--RACK1	1	QM63
13:49661087	5:181237720	EBPL--RACK1	1	QM220
13:98407294	5:181239584	FARP1--RACK1	1	QM298
13:98461774	1:2170010	STK24--PRKCZ	1	QM390
13:99563143	5:181238196	TM9SF2--RACK1	1	QM400
14:100282639	8:38274591	YY1--NSD3	1	QM345
14:104770387	1:77721924	AKT1--USP33	1	QM311
14:104770402	17:19383212	AKT1--MAPK7	1	QM121
14:104770743	5:161293880	AKT1--GABRB2	1	QM153
14:104770745	10:114122462	AKT1--CCDC186	1	QM263
14:104770746	16:16350418	AKT1--AC138969.1	1	QM152
14:104770777	3:33297663	AKT1--FBXL2	1	QM107
14:104772395	X:48901189	AKT1--PQBP1	1	QM107
14:21211254	5:150055259	HNRNPC--CSF1R	1	QM153
14:21211504	2:43223024	HNRNPC--ZFP36L2	1	QM240
14:21213071	5:150053607	HNRNPC--CSF1R	1	QM346
14:22771182	5:181239113	OXA1L--RACK1	1	QM323
14:22771350	9:129147657	OXA1L--PTPA	1	QM285
14:23347461	14:68788174	SLC22A17--ZFP36L1	1	QM311
14:24239029	6:36521815	GMPR2--STK38	1	QM420
14:50419099	2:43222979	MAP4K5--ZFP36L2	1	QM72
14:52117709	1:88833076	COX5AP2--PKN2	1	QM321
14:57280424	6:90515967	AP5M1--MAP3K7	1	QM304
14:58252245	15:49319683	PSMA3--GALK2	1	QM375
14:61548333	8:38973641	PRKCH--PLEKHA2	1	QM170
14:67651398	19:40235148	VTI1B--AKT2	1	QM390
14:68787680	17:59690636	ZFP36L1--CLTC	1	QM344
14:68787772	19:14564784	ZFP36L1--TECR	1	QM263
14:68787779	19:40741437	ZFP36L1--C19orf54	1	QM327
14:68787808	11:87325145	ZFP36L1--TMEM135	1	QM327
14:68787874	X:73686315	ZFP36L1--CHIC1	1	QM298
14:68787896	11:17876613	ZFP36L1--SERGEF	1	QM337
14:68788607	5:151662851	ZFP36L1--SPARC	1	QM308
14:68788722	X:3308873	ZFP36L1--MXRA5	1	QM336
14:68788942	5:34039339	ZFP36L1--C1QTNF3	1	QM390
14:68789118	14:55679564	ZFP36L1--KTN1	1	QM227
14:68789525	1:1751732	ZFP36L1--NADK	1	QM270
14:68789527	X:43744545	ZFP36L1--MAOA	1	QM137
14:68789557	17:43214480	ZFP36L1--TMEM106A	1	QM410
14:68790023	15:43190968	ZFP36L1--CCNDBP1	1	QM251
14:68790067	22:45729427	ZFP36L1--ATXN10	1	QM10
14:71740596	19:14470574	SIPA1L1--PKN1	1	QM400
14:74671408	13:39470679	AREL1--LHFPL6	1	QM220
14:75134560	10:69386322	TMED10--HK1	1	QM153
14:94051020	2:43222913	DDX24--ZFP36L2	1	QM146
14:94114880	2:43225797	IFI27--ZFP36L2	1	QM403
15:101654420	5:150053900	TARS3--CSF1R	1	QM410
15:24976327	10:69398708	SNRPN--HK1	1	QM209
15:39976842	17:31034498	EIF2AK4--AC138207.8	1	QM229
15:40420986	12:27322142	IVD--STK38L	1	QM361
15:41826953	5:181241638	MAPKBP1--RACK1	1	QM368
15:42211453	19:14467770	TMEM87A--PKN1	1	QM402
15:42731211	14:104772451	CDAN1--AKT1	1	QM240
15:48879714	5:181238195	EID1--RACK1	1	QM341
15:49239367	15:76216597	GALK2--ETFA	1	QM87
15:49292426	X:153715690	GALK2--BCAP31	1	QM314
15:49319720	11:73401454	GALK2--FAM168A	1	QM314
15:60351191	5:181239554	ANXA2--RACK1	1	QM366
15:63062645	6:90547379	TPM1--MAP3K7	1	QM269
15:65655550	1:11139434	SLC24A1--MTOR	1	QM406
15:70048744	3:53187363	TLE3--PRKCD	1	QM406
15:71777806	13:39378527	THSD4--LHFPL6	1	QM336
15:74451434	13:39343680	UBL7--LHFPL6	1	QM371
15:78343613	5:181242282	CRABP1--RACK1	1	QM365
15:78537404	14:68789558	HYKK--ZFP36L1	1	QM388
15:78892260	8:38347689	MORF4L1--NSD3	1	QM181
15:83151216	14:61485544	HDGFL3--PRKCH	1	QM351
15:96339951	5:181237040	NR2F2--RACK1	1	QM387
16:11839743	13:39343660	RSL1D1--LHFPL6	1	QM146
16:14667944	2:85309839	BFAR--TCF7L1	1	QM366
16:18838357	3:38255306	SMG1--OXSR1	1	QM273
16:19581651	5:181242188	VPS35L--RACK1	1	QM92
16:24218336	5:134751195	PRKCB--CAMLG	1	QM388
16:28537403	5:181237041	NUPR1--RACK1	1	QM219
16:30888920	19:40242009	BCL7C--AKT2	1	QM160
16:31034492	22:40431163	STX4--MRTFA	1	QM104
16:3384838	13:39343144	ZSCAN32--LHFPL6	1	QM336
16:50072270	2:219489340	HEATR3--SPEG	1	QM137
16:5085156	6:134172776	ALG1--SGK1	1	QM358
16:5085156	6:134172776	EEF2KMT--SGK1	1	QM358
16:53324222	10:113150996	CHD9--TCF7L2	1	QM375
16:64950882	5:181237041	CDH11--RACK1	1	QM403
16:66613707	5:181238196	CMTM3--RACK1	1	QM173
16:67480959	2:43223906	ATP6V0D1--ZFP36L2	1	QM300
16:67663657	2:43222700	ENKD1--ZFP36L2	1	QM121
16:67725475	2:85132563	RANBP10--LSM3P3(29869)/TCF7L1(829)	1	QM219
16:70473093	11:62614713	FCSK--ROM1	1	QM104
16:70479110	6:161135471	FCSK--AGPAT4	1	QM218
16:71920801	20:487574	IST1--CSNK2A1	1	QM228
16:83814536	10:69369607	HSBP1--HK1	1	QM118
17:1003658	9:129136471	ABR--PTPA	1	QM235
17:13011694	5:181242197	ELAC2--RACK1	1	QM274
17:1650799	13:39601391	PRPF8--LHFPL6	1	QM235
17:1775080	X:155064021	SERPINF1--CMC4	1	QM327
17:1777519	5:181237720	SERPINF1--RACK1	1	QM289
17:19020928	5:150054428	GRAP--CSF1R	1	QM375
17:19020928	5:150054428	SLC5A10--CSF1R	1	QM375
17:21191415	5:181237695	DHRS7B--RACK1	1	QM327
17:32048431	5:181239584	LRRC37B--RACK1	1	QM112
17:37085418	14:104773942	ACACA--AKT1	1	QM381
17:38765722	14:68790200	PIP4K2B--ZFP36L1	1	QM222
17:41523696	5:181238194	KRT19--RACK1	1	QM247
17:42199417	10:69389196	STAT5B--HK1	1	QM129
17:42833628	13:39343541	PSME3--LHFPL6	1	QM414
17:43400635	8:38270733	ARL4D--NSD3	1	QM387
17:45219408	10:113166959	AC008105.2--TCF7L2	1	QM121
17:47676491	2:43223925	KPNB1--ZFP36L2	1	QM199
17:47683574	2:85310050	KPNB1--TCF7L1	1	QM262
17:48057502	5:181239104	NFE2L1--RACK1	1	QM345
17:48927428	5:150053513	UBE2Z--CSF1R	1	QM259
17:55170943	9:129148666	STXBP4--PTPA	1	QM361
17:59765139	6:134170846	VMP1--SGK1	1	QM343
17:59936479	8:125018154	RPS6KB1--SQLE	1	QM330
17:59940943	19:39385241	RPS6KB1--SAMD4B	1	QM390
17:62692821	5:181237044	MRC2--RACK1	1	QM277
17:63831617	2:43222632	PSMC5--ZFP36L2	1	QM344
17:66803885	12:16357605	PRKCA--MGST1	1	QM289
17:73283653	10:60792163	CDC42EP4--CDK1	1	QM193
17:75065890	5:150080070	KCTD2--CSF1R	1	QM152
17:75598008	5:181239580	MYO15B--RACK1	1	QM420
17:75758447	15:82340968	GALK1--GOLGA6L10	1	QM283
17:76559043	5:181241626	SNHG16--RACK1	1	QM344
17:7668976	6:90513873	TP53--MAP3K7	1	QM366
17:78109318	1:88832742	TMC6--PKN2	1	QM403
17:78977139	3:38254702	LGALS3BP--OXSR1	1	QM153
17:79935252	1:11228916	TBC1D16--MTOR	1	QM318
17:80136302	3:53192207	EIF4A3--PRKCD	1	QM384
17:81681788	5:181237718	ARL16--RACK1	1	QM365
17:81843624	5:181238196	P4HB--RACK1	1	QM228
17:9162935	9:128718593	NTN1--PKN3	1	QM411
17:9242552	2:74882122	NTN1--HK2	1	QM249
18:2784524	2:85309513	SMCHD1--TCF7L1	1	QM152
18:46084634	11:67433340	ATP5F1A--RPS6KB2	1	QM89
18:68277936	5:181237041	AC022968.1--RACK1	1	QM401
19:10350908	19:37186402	TYK2--ZNF585B	1	QM329
19:10350945	1:43435143	TYK2--SZT2	1	QM170
19:10353017	3:136327155	TYK2--PCCB	1	QM253
19:10922449	1:64841470	CARM1--JAK1	1	QM189
19:10922449	1:64841470	YIPF2--JAK1	1	QM189
19:1093906	2:85310161	POLR2E--TCF7L1	1	QM250
19:11061801	19:10353644	SMARCA4--TYK2	1	QM262
19:12944230	15:49292470	CALR--GALK2	1	QM146
19:14470792	3:161235120	PKN1--NMD3	1	QM121
19:14470850	10:59789302	PKN1--CCDC6	1	QM414
19:14470850	10:89403285	PKN1--IFIT1	1	QM381
19:14470852	20:56513358	PKN1--RTF2	1	QM311
19:14470852	8:42401912	PKN1--VDAC3	1	QM63
19:1605374	3:38216094	UQCR11--OXSR1	1	QM153
19:16520454	9:129136497	C19orf44--PTPA	1	QM297
19:17830504	1:201135806	JAK3--TMEM9	1	QM255
19:19527350	14:68788792	NDUFA13--ZFP36L1	1	QM35
19:19527354	5:181243860	NDUFA13--RACK1	1	QM249
19:22615852	14:104770845	LINC01785--AKT1	1	QM406
19:3054154	5:150057386	TLE5--CSF1R	1	QM153
19:33172169	9:129148274	WDR88--PTPA	1	QM361
19:34221724	14:104773038	LSM14A--AKT1	1	QM397
19:35879530	10:112951207	APLP1--TCF7L2	1	QM339
19:38836392	5:181238197	HNRNPL--RACK1	1	QM323
19:40233939	11:66337695	AKT2--BRMS1	1	QM341
19:40235101	19:1272848	AKT2--CIRBP	1	QM160
19:40235113	3:101724651	AKT2--CEP97	1	QM153
19:40235264	17:21000102	AKT2--USP22	1	QM130
19:40235937	X:23671530	AKT2--PRDX4	1	QM214
19:40236072	8:133237613	AKT2--NDRG1	1	QM116
19:40236303	21:15878419	AKT2--USP25	1	QM273
19:40237967	X:101623815	AKT2--ARMCX3	1	QM250
19:40376774	5:181239157	PLD3--RACK1	1	QM117
19:42199364	14:61547761	DEDD2--PRKCH	1	QM74
19:47784664	11:64361644	SELENOW--RPS6KA4	1	QM152
19:50301869	10:113158665	MYH14--TCF7L2	1	QM298
19:621731	10:113157171	POLRMT--TCF7L2	1	QM138
19:6686746	5:181239106	C3--RACK1	1	QM353
19:6694598	5:181238196	C3--RACK1	1	QM247
19:7470243	3:53188725	ARHGEF18--PRKCD	1	QM89
19:7619760	2:85309432	XAB2--TCF7L1	1	QM121
19:7963437	3:53187341	ELAVL1--PRKCD	1	QM153
19:8580873	5:181237717	ADAMTS10--RACK1	1	QM262
19:9755990	14:68788519	ZNF846--ZFP36L1	1	QM263
1:10431403	1:203491044	CENPS--PRELP	1	QM117
1:107505372	5:150054428	NDUFA4P1--CSF1R	1	QM381
1:110023438	19:40236385	AHCYL1--AKT2	1	QM283
1:11106841	11:64785677	MTOR--MAP4K2	1	QM406
1:11107066	8:47701722	MTOR--SPIDR	1	QM214
1:11107302	19:44878555	MTOR--NECTIN2	1	QM292
1:11107358	11:18481867	MTOR--TSG101	1	QM362
1:11107359	20:57651291	MTOR--PMEPA1	1	QM137
1:11107490	1:214351456	MTOR--PTPN14	1	QM170
1:111119876	2:85285342	DRAM2--TCF7L1	1	QM332
1:11112881	2:241159211	MTOR--PPP1R7	1	QM332
1:11114813	13:36747342	MTOR--TCEAL4P1(4877)/ARL2BPP3(41990)	1	QM340
1:11115395	3:149966215	MTOR--PFN2	1	QM390
1:11117011	11:118524583	MTOR--KMT2A	1	QM174
1:11124498	14:103342369	MTOR--EIF5	1	QM160
1:11126623	1:86746705	MTOR--SH3GLB1	1	QM345
1:11128454	1:224588988	MTOR--CNIH3	1	QM251
1:11133061	1:161213647	MTOR--NDUFS2	1	QM358
1:11144648	17:7222982	MTOR--ACADVL	1	QM381
1:11232511	14:95544484	MTOR--GLRX5	1	QM146
1:112414641	3:170284497	CTTNBP2NL--PRKCI	1	QM420
1:11248083	19:49836226	MTOR--MED25	1	QM146
1:115691595	5:181237040	VANGL1--RACK1	1	QM138
1:115692280	1:64844131	VANGL1--JAK1	1	QM289
1:1314873	19:14469753	INTS11--PKN1	1	QM242
1:145403218	5:181243858	NBPF20--RACK1	1	QM146
1:151404842	5:150055337	POGZ--CSF1R	1	QM340
1:154946272	5:181237693	PBXIP1--RACK1	1	QM197
1:155067017	2:43225523	EFNA4--ZFP36L2	1	QM153
1:155326759	9:87966870	RUSC1--CDK20	1	QM174
1:156292948	19:40240112	GLMP--AKT2	1	QM400
1:156292948	19:40240112	TMEM79--AKT2	1	QM400
1:156317526	1:64846737	CCT3--JAK1	1	QM396
1:156942702	19:14469753	ARHGEF11--PKN1	1	QM348
1:161119388	1:228377265	NIT1--OBSCN	1	QM153
1:162786354	3:170281164	DDR2--PRKCI	1	QM226
1:16459476	6:90514096	NECAP2--MAP3K7	1	QM384
1:165654351	14:68788895	MGST3--ZFP36L1	1	QM137
1:1751366	5:181238241	NADK--RACK1	1	QM388
1:178473995	11:67433341	RASAL2--RPS6KB2	1	QM35
1:182858241	9:129148418	DHX9--PTPA	1	QM195
1:201134929	19:40238091	TMEM9--AKT2	1	QM340
1:203829871	22:31278298	ZC3H11A--LIMK2	1	QM69
1:205088494	3:38255189	RBBP5--OXSR1	1	QM358
1:21833892	19:40235351	HSPG2--AKT2	1	QM260
1:222652011	19:14470772	MIA3--PKN1	1	QM231
1:222659658	19:14470217	MIA3--PKN1	1	QM226
1:222665337	5:181238237	MIA3--RACK1	1	QM282
1:222837308	5:150053440	DISP1--CSF1R	1	QM414
1:223744218	3:170295959	CAPN2--PRKCI	1	QM291
1:224193250	10:30434990	DEGS1--MAP3K8	1	QM339
1:228370715	3:193695351	OBSCN--OPA1	1	QM260
1:235976023	5:181237719	NID1--RACK1	1	QM314
1:23788144	13:39343113	PITHD1--LHFPL6	1	QM361
1:243572926	1:244437768	AKT3--ADSS2	1	QM98
1:25753580	X:155070992	MAN1C1--CMC4	1	QM89
1:26470870	5:181239584	DHDDS--RACK1	1	QM118
1:26473527	5:150053433	HMGN2--CSF1R	1	QM259
1:26475820	9:5078308	HMGN2--JAK2	1	QM2
1:26561661	6:32980408	RPS6KA1--BRD2	1	QM311
1:26877118	6:78936548	GPN2--PHIP	1	QM230
1:33300203	5:181237720	ZNF362--RACK1	1	QM256
1:3737683	14:104773315	TP73-AS1--AKT1	1	QM100
1:39084438	6:36498486	MACF1--STK38	1	QM311
1:40997413	6:134172775	CTPS1--SGK1	1	QM339
1:41012160	8:66847192	CTPS1--SGK3	1	QM198
1:43977215	11:67431388	ATP6V0B--RPS6KB2	1	QM239
1:44319697	5:181237700	ERI3--RACK1	1	QM331
1:45569228	2:43226339	AKR1A1--ZFP36L2	1	QM368
1:45617591	5:181237683	NASP--RACK1	1	QM403
1:54225772	9:129148461	SSBP3--PTPA	1	QM263
1:64835404	21:33524378	JAK1--GART	1	QM403
1:64837948	3:9743004	JAK1--BRPF1	1	QM258
1:64837957	2:55236370	JAK1--RPS27A(517)/MTIF2(225)	1	QM401
1:64837979	17:81823286	JAK1--MCRIP1	1	QM400
1:64838081	12:56173746	JAK1--SMARCC2	1	QM269
1:64838465	7:75888707	JAK1--RHBDD2	1	QM85
1:64838467	17:7862174	JAK1--AC104581.4	1	QM264
1:64838467	17:7862174	JAK1--CYB5D1	1	QM264
1:64839602	11:112095529	JAK1--SDHD	1	QM138
1:64839603	11:2129680	JAK1--AC132217.2	1	QM344
1:64839603	11:2129680	JAK1--IGF2	1	QM344
1:64841244	12:112454567	JAK1--PTPN11	1	QM225
1:64841247	4:574796	JAK1--TMEM271	1	QM43
1:64845512	17:28634765	JAK1--KIAA0100	1	QM74
1:68145901	5:181239175	WLS--RACK1	1	QM197
1:7844976	14:61547758	PER3--PRKCH	1	QM420
1:88833268	14:93185308	PKN2--TMEM251	1	QM173
1:88833396	5:53098532	PKN2--MOCS2	1	QM242
1:91387226	5:181237719	HFM1--RACK1	1	QM121
1:92386049	9:129147657	RPAP2--PTPA	1	QM159
1:9270264	19:14470634	H6PD--PKN1	1	QM266
1:99861677	10:60791894	AGL--CDK1	1	QM397
20:10638448	9:87967660	JAG1--CDK20	1	QM173
20:1165149	14:68787976	PSMF1--ZFP36L1	1	QM405
20:17660461	6:134172317	RRBP1--SGK1	1	QM400
20:23637621	5:181242239	CST3--RACK1	1	QM259
20:31561736	X:20178607	HM13--RPS6KA3	1	QM344
20:31665655	10:69386322	BCL2L1--HK1	1	QM400
20:34713322	16:70474952	TP53INP2--FCSK	1	QM99
20:34715038	6:134172775	NCOA6--SGK1	1	QM368
20:35705224	5:181243797	RBM39--RACK1	1	QM414
20:37290118	14:68787954	MANBAL--ZFP36L1	1	QM320
20:3784237	11:64368134	CENPB--RPS6KA4	1	QM370
20:44752303	1:11106850	RIMS4--MTOR	1	QM169
20:45408934	14:68792175	DBNDD2--ZFP36L1	1	QM371
20:45899858	5:181237043	PLTP--RACK1	1	QM148
20:4701463	5:150054021	PRNP--CSF1R	1	QM308
20:487485	12:6595432	CSNK2A1--CHD4	1	QM290
20:488706	6:15256002	CSNK2A1--JARID2	1	QM290
20:5190273	6:78936567	CDS2--PHIP	1	QM116
20:58910082	5:181238234	GNAS--RACK1	1	QM327
20:58910950	5:181242208	GNAS--RACK1	1	QM396
20:59006322	1:88833056	CTSZ--PKN2	1	QM297
21:15866344	5:150053898	USP25--CSF1R	1	QM269
21:25881618	5:181238237	APP--RACK1	1	QM197
21:25955647	1:2173896	APP--PRKCZ	1	QM283
21:43762149	9:129137594	PDXK--PTPA	1	QM231
21:43774017	5:181242215	CSTB--RACK1	1	QM373
21:44888693	2:85309880	ITGB2--TCF7L1	1	QM138
21:8260657	17:66788840	5_8S_rRNA(3724)/FP236383.3(119986)--PRKCA	1	QM168
21:8441583	5:181238239	FP236383.3--RACK1	1	QM337
21:8442900	5:181241639	FP236383.3--RACK1	1	QM406
21:8443184	5:181242293	FP236383.3--RACK1	1	QM401
21:8443598	5:181239179	FP236383.3--RACK1	1	QM387
21:8445605	5:181242237	FP236383.3--RACK1	1	QM403
21:8445803	2:43222948	FP236383.3--ZFP36L2	1	QM63
21:9376921	14:104774986	CR381653.2(276)/NCOR1P4(153013)--AKT1	1	QM89
22:17613243	19:14470770	ATP6V1E1--PKN1	1	QM220
22:19037002	11:67433993	DGCR2--RPS6KB2	1	QM366
22:19275623	22:40552367	CLTCL1--MRTFA	1	QM1
22:20713365	19:17832928	PI4KA--JAK3	1	QM364
22:31275180	19:38304847	LIMK2--C19orf33	1	QM225
22:31277447	2:98796258	LIMK2--CRACDL	1	QM370
22:32498614	14:104770845	FBXO7--AKT1	1	QM266
22:39521476	5:181242218	ATF4--RACK1	1	QM153
22:40410477	8:35524180	MRTFA--UNC5D	1	QM173
22:40410522	1:37686452	MRTFA--C1orf109	1	QM333
22:40410699	15:80754309	MRTFA--ABHD17C	1	QM406
22:40410706	9:124414004	MRTFA--PSMB7	1	QM406
22:40552106	13:89693532	MRTFA--LINC02336	1	QM227
22:40552218	9:92383137	MRTFA--CENPP	1	QM345
22:40594674	1:244708747	MRTFA--DESI2	1	QM231
22:40829626	5:150054045	ST13--CSF1R	1	QM381
22:41179136	19:14469944	EP300--PKN1	1	QM65
22:41874020	5:181239557	SREBF2--RACK1	1	QM373
22:42079905	3:53189140	SMDT1--PRKCD	1	QM138
22:45196558	6:36521792	KIAA0930--STK38	1	QM308
22:50287738	10:113040025	PLXNB2--TCF7L2	1	QM264
22:50579446	13:39600857	CHKB--LHFPL6	1	QM138
2:112657241	11:67432721	SLC20A1--RPS6KB2	1	QM339
2:135979274	13:39343577	DARS1--LHFPL6	1	QM81
2:156585897	17:66786869	GPD2--PRKCA	1	QM253
2:158556209	8:38317466	PKP4--NSD3	1	QM329
2:174561341	5:181237720	WIPF1--RACK1	1	QM73
2:177234175	5:150053525	NFE2L2--CSF1R	1	QM361
2:182930694	1:11238467	NCKAP1--MTOR	1	QM290
2:190507831	14:104773094	NEMP2--AKT1	1	QM351
2:203428161	10:113166548	ABI2--TCF7L2	1	QM387
2:222571858	14:104770849	FARSB--AKT1	1	QM153
2:223055397	5:181238195	KCNE4--RACK1	1	QM336
2:232844437	12:109589572	GIGYF2--MVK	1	QM381
2:239067185	5:181238196	HDAC4--RACK1	1	QM153
2:28793972	6:78936938	SPDYA--PHIP	1	QM259
2:33398503	19:14471598	LTBP1--PKN1	1	QM137
2:3404667	6:78945330	RNASEH1--PHIP	1	QM198
2:3498156	5:150057383	ADI1--CSF1R	1	QM346
2:42796755	5:150053510	HAAO(4162)/FTOP1(470)--CSF1R	1	QM331
2:43222415	4:4419757	ZFP36L2--STX18	1	QM222
2:43222492	7:128092464	ZFP36L2--SND1	1	QM121
2:43222493	12:53299342	ZFP36L2--AC073611.1	1	QM388
2:43222493	12:53299342	ZFP36L2--PFDN5	1	QM388
2:43222493	6:152122675	ZFP36L2--SYNE1	1	QM414
2:43222527	7:1498529	ZFP36L2--INTS1	1	QM298
2:43222581	19:8488691	ZFP36L2--HNRNPM	1	QM200
2:43222614	2:206162038	ZFP36L2--EEF1B2	1	QM361
2:43222799	9:92159147	ZFP36L2--LINC00475	1	QM219
2:43222828	11:62516161	ZFP36L2--AHNAK	1	QM63
2:43222828	19:17505954	ZFP36L2--SLC27A1	1	QM261
2:43222897	16:90171114	ZFP36L2--FAM157C	1	QM152
2:43222919	X:47584938	ZFP36L2--TIMP1	1	QM298
2:43223043	11:62516240	ZFP36L2--AHNAK	1	QM327
2:43224093	19:3758360	ZFP36L2--APBA3	1	QM112
2:43224093	19:57621388	ZFP36L2--ZNF134	1	QM101
2:43225000	21:38822673	ZFP36L2--ETS2	1	QM118
2:43231037	10:69386322	THADA--HK1	1	QM282
2:44772428	11:64361963	CAMKMT--RPS6KA4	1	QM348
2:46765145	9:129148370	LINC01118--PTPA	1	QM267
2:46765145	9:129148370	SOCS5--PTPA	1	QM267
2:47161817	9:129147388	CALM2--PTPA	1	QM170
2:47162286	9:129120531	CALM2--PTPA	1	QM200
2:47832810	X:155064030	FBXO11--CMC4	1	QM396
2:55871001	5:181238121	EFEMP1--RACK1	1	QM173
2:68396609	5:181237693	PLEK--RACK1	1	QM153
2:69819340	5:150070011	ANXA4--CSF1R	1	QM381
2:74880545	16:87403079	HK2--MAP1LC3B	1	QM420
2:74885573	2:28338539	HK2--BABAM2	1	QM263
2:85134450	2:74459643	TCF7L1--WBP1	1	QM129
2:85306364	17:76721879	TCF7L1--JMJD6	1	QM253
2:85307708	9:87729573	TCF7L1--CTSL	1	QM396
2:85309231	14:94128566	TCF7L1--IFI27L2	1	QM193
2:85309566	3:53885913	TCF7L1--SELENOK	1	QM286
2:85309932	5:122829598	TCF7L1--SNX2	1	QM330
2:85310045	2:8731981	TCF7L1--KIDINS220	1	QM61
2:85310085	12:54569547	TCF7L1--PDE1B	1	QM255
2:85310265	7:44568208	TCF7L1--DDX56	1	QM401
2:85310321	13:76882635	TCF7L1--KCTD12	1	QM152
2:85310322	11:64113141	TCF7L1--ESRRA	1	QM221
2:85310322	11:64113141	TCF7L1--TRMT112	1	QM221
2:85311819	1:153661656	TCF7L1(1432)/AC093162.1(3222)--SNAPIN	1	QM406
2:85313805	8:1928428	TCF7L1(3418)/AC093162.1(1236)--ARHGEF10	1	QM367
2:88186353	1:2184583	THNSL2--PRKCZ	1	QM209
2:96192424	6:166510356	STARD7--RPS6KA2	1	QM227
2:96608923	X:20164939	KANSL3--RPS6KA3	1	QM346
3:100361400	6:90552065	NIT2--MAP3K7	1	QM289
3:113208137	1:11115435	AC078785.1(23760)/BOC(2866)--MTOR	1	QM228
3:113287154	9:129128983	BOC--PTPA	1	QM411
3:113287154	9:129128983	CFAP44--PTPA	1	QM411
3:138953171	5:181237695	FOXL2NB--RACK1	1	QM389
3:142818120	19:40240108	PCOLCE2--AKT2	1	QM152
3:14514892	5:181238241	GRIP2--RACK1	1	QM420
3:150583912	6:90550487	EIF2A--MAP3K7	1	QM403
3:161249560	5:150053453	NMD3--CSF1R	1	QM402
3:170299062	19:1108705	PRKCI--SBNO2	1	QM170
3:170303053	8:242886	PRKCI--ZNF596	1	QM346
3:186789861	10:113141186	EIF4A2--TCF7L2	1	QM353
3:38165946	3:28263291	OXSR1--CMC1	1	QM236
3:38247732	9:136863408	OXSR1--EDF1	1	QM138
3:38251471	1:156742686	OXSR1--HDGF	1	QM346
3:38253348	4:39205637	OXSR1--WDR19	1	QM137
3:38254162	14:81196239	OXSR1--GTF2A1	1	QM289
3:38254877	1:16951060	OXSR1--CROCC	1	QM262
3:38254967	8:144930880	OXSR1--ZNF16	1	QM141
3:44396497	9:129148311	TCAIM--PTPA	1	QM198
3:48604233	11:67433386	UQCRC1--RPS6KB2	1	QM402
3:49015527	12:27315014	DALRD3--STK38L	1	QM397
3:49015527	12:27315014	WDR6--STK38L	1	QM397
3:52313555	19:14470633	GLYCTK-AS1(14488)/DNAH1(2764)--PKN1	1	QM43
3:52546736	13:39343425	PBRM1--LHFPL6	1	QM249
3:53189999	3:49131400	PRKCD--LAMB2	1	QM268
3:57925892	19:40235147	SLMAP--AKT2	1	QM254
3:9835523	5:181239176	TTLL3--RACK1	1	QM420
4:101024664	2:43222717	PPP3CA--ZFP36L2	1	QM388
4:103019715	19:40235140	SLC9B1--AKT2	1	QM411
4:106035218	22:40420501	AC109361.1(12740)/TBCK(6381)--MRTFA	1	QM276
4:106046142	1:11127033	TBCK--MTOR	1	QM266
4:110047789	3:53189058	ELOVL6--PRKCD	1	QM273
4:114598899	6:79002124	UGT8--PHIP	1	QM387
4:139073453	2:43223043	ELF2--ZFP36L2	1	QM370
4:155345789	X:155061961	MAP9--CMC4	1	QM352
4:185190872	5:181239584	CFAP97--RACK1	1	QM256
4:20253882	14:104772993	SLIT2--AKT1	1	QM329
4:38945300	5:181237720	FAM114A1--RACK1	1	QM370
4:472575	5:181238239	ABCA11P--RACK1	1	QM323
4:472575	5:181238239	ZNF721--RACK1	1	QM323
5:132449690	14:104774973	IRF1-AS1--AKT1	1	QM346
5:140705812	11:67432357	ZMAT2--RPS6KB2	1	QM322
5:141150660	6:90547373	PCDHB6--MAP3K7	1	QM227
5:150053320	1:3436657	CSF1R--PRDM16	1	QM353
5:150053321	2:182192530	CSF1R--PDE1A	1	QM405
5:150053323	4:39288099	CSF1R--RFC1	1	QM85
5:150053323	6:8097468	CSF1R--EEF1E1	1	QM365
5:150053336	8:468717	CSF1R--FBXO25	1	QM384
5:150053388	8:47773920	CSF1R--PRKDC	1	QM298
5:150053389	4:2907761	CSF1R--ADD1	1	QM221
5:150053459	2:219240285	CSF1R--GLB1L	1	QM153
5:150053472	20:18486793	CSF1R--RBBP9	1	QM171
5:150053661	4:17588817	CSF1R--LAP3	1	QM341
5:150053662	2:216190225	CSF1R--XRCC5	1	QM378
5:150053699	11:64320866	CSF1R--PRDX5	1	QM311
5:150053914	3:53885903	CSF1R--SELENOK	1	QM249
5:150054084	16:580192	CSF1R--PIGQ	1	QM171
5:150054322	3:129315719	CSF1R--H1-10	1	QM263
5:150054575	X:53432410	CSF1R--HSD17B10	1	QM332
5:150055306	1:154272754	CSF1R--HAX1	1	QM139
5:150055308	7:86919310	CSF1R--ELAPOR2	1	QM406
5:150055906	17:1738286	CSF1R--WDR81	1	QM214
5:150060863	11:61964769	CSF1R--BEST1	1	QM197
5:150060863	11:61964769	CSF1R--FTH1	1	QM197
5:150060920	1:225831781	CSF1R--EPHX1	1	QM269
5:150070184	5:74773877	CSF1R--NSA2	1	QM169
5:150078215	7:128661877	CSF1R--CICP14(3086)/AC018638.7(5166)	1	QM331
5:150518847	9:5078404	NDST1--JAK2	1	QM107
5:151108505	5:181242347	ANXA6--RACK1	1	QM410
5:160036804	1:227147532	TTC1--CDC42BPA	1	QM254
5:171862283	6:90516660	FBXW11--MAP3K7	1	QM311
5:176392892	5:181237041	CLTB--RACK1	1	QM96
5:176658586	10:113123441	TSPAN17--TCF7L2	1	QM198
5:176881761	3:39391523	HK3--SLC25A38	1	QM274
5:181236944	7:99386686	RACK1--ARPC1B	1	QM401
5:181236948	19:5896998	RACK1--NDUFA11	1	QM387
5:181236963	1:163152715	RACK1--RGS5	1	QM173
5:181236964	10:77006494	RACK1--KCNMA1	1	QM390
5:181236969	1:151759896	RACK1--AL589765.7	1	QM148
5:181236969	1:151759896	RACK1--MRPL9	1	QM148
5:181236974	1:201465685	RACK1--PHLDA3	1	QM345
5:181237006	5:78642496	RACK1--LHFPL2	1	QM174
5:181237018	21:8254620	RACK1--FP671120.7	1	QM99
5:181237018	2:174627748	RACK1--AC010894.2	1	QM304
5:181237018	2:174627748	RACK1--WIPF1	1	QM304
5:181237019	10:114433895	RACK1--ABLIM1	1	QM373
5:181237019	16:69976541	RACK1--NPIPB14P	1	QM222
5:181237019	6:130840005	RACK1--EPB41L2	1	QM81
5:181237020	12:6540004	RACK1--IFFO1	1	QM99
5:181237021	12:53713195	RACK1--CALCOCO1	1	QM173
5:181237021	12:95077431	RACK1--FGD6	1	QM405
5:181237022	12:57768824	RACK1--METTL1	1	QM365
5:181237022	20:58910060	RACK1--GNAS	1	QM299
5:181237022	7:22813161	RACK1--TOMM7	1	QM219
5:181237226	2:172475011	RACK1--ITGA6	1	QM39
5:181237607	1:161217920	RACK1--FCER1G	1	QM384
5:181237608	X:152972512	RACK1--ZNF185	1	QM388
5:181237609	12:120764369	RACK1--SPPL3	1	QM410
5:181237609	17:40093537	RACK1--THRA	1	QM387
5:181237609	1:52899222	RACK1--ECHDC2	1	QM101
5:181237609	1:91387456	RACK1--HFM1	1	QM101
5:181237609	21:8398635	RACK1--FP236383.3	1	QM219
5:181237609	9:128633410	RACK1--SPTAN1	1	QM420
5:181237609	9:137243596	RACK1--FAM166A	1	QM345
5:181237609	9:137243596	RACK1--TUBB4B	1	QM345
5:181237610	8:11838808	RACK1--FDFT1	1	QM314
5:181237610	9:99985052	RACK1--ERP44	1	QM117
5:181237611	21:8988590	RACK1--CR392039.1(1160)/CR392039.3(7906)	1	QM232
5:181237625	1:228097076	RACK1--ARF1	1	QM289
5:181237631	7:128089525	RACK1--SND1	1	QM420
5:181237634	11:65120808	RACK1--FAU	1	QM403
5:181237651	3:123528476	RACK1--HACD2	1	QM256
5:181237653	12:7067040	RACK1--C1S	1	QM169
5:181237655	10:103389167	RACK1--ATP5MD	1	QM261
5:181237655	14:21231026	RACK1--HNRNPC	1	QM403
5:181237689	13:43085770	RACK1--DNAJC15	1	QM323
5:181238097	14:75176421	RACK1--TMED10	1	QM197
5:181238097	19:36150070	RACK1--CAPNS1	1	QM146
5:181238097	19:36150251	RACK1--CAPNS1	1	QM262
5:181238097	1:154349275	RACK1--ATP8B2	1	QM81
5:181238097	1:26281109	RACK1--SH3BGRL3	1	QM289
5:181238097	1:40405755	RACK1--SMAP2	1	QM193
5:181238097	22:31205183	RACK1--RNF185	1	QM153
5:181238097	2:44230772	RACK1--PPM1B	1	QM298
5:181238097	3:120394841	RACK1--FSTL1	1	QM193
5:181238097	3:128814115	RACK1--RAB7A	1	QM289
5:181238097	3:49098676	RACK1--QARS1	1	QM405
5:181238097	5:134197220	RACK1--PPP2CA	1	QM99
5:181238098	11:61302351	RACK1--DDB1	1	QM311
5:181238098	11:61897415	RACK1--RAB3IL1	1	QM268
5:181238098	16:66923622	RACK1--RRAD	1	QM159
5:181238098	16:74452407	RACK1--GLG1	1	QM173
5:181238098	17:7914390	RACK1--RNF227	1	QM336
5:181238098	19:10393374	RACK1--CDC37	1	QM411
5:181238098	19:1430321	RACK1--DAZAP1	1	QM68
5:181238098	19:14565273	RACK1--TECR	1	QM401
5:181238098	1:182384679	RACK1--GLUL	1	QM371
5:181238098	22:45600471	RACK1--FBLN1	1	QM365
5:181238098	7:30757481	RACK1--INMT	1	QM215
5:181238098	8:41509605	RACK1--AC009630.1	1	QM377
5:181238098	8:41509605	RACK1--GOLGA7	1	QM377
5:181238099	10:124008655	RACK1--CHST15	1	QM263
5:181238099	11:130144682	RACK1--APLP2	1	QM365
5:181238099	12:56317344	RACK1--AC073896.2	1	QM289
5:181238099	12:56317344	RACK1--PAN2	1	QM289
5:181238099	12:6538109	RACK1--GAPDH	1	QM420
5:181238099	17:18245019	RACK1--FLII	1	QM410
5:181238099	17:42402945	RACK1--CAVIN1	1	QM173
5:181238099	2:53865208	RACK1--PSME4	1	QM373
5:181238099	7:75043001	RACK1--RCC1L	1	QM81
5:181238099	8:37862365	RACK1--RAB11FIP1	1	QM202
5:181238099	X:135021703	RACK1--RTL8B	1	QM405
5:181238100	14:63292319	RACK1--RHOJ	1	QM395
5:181238100	19:12797135	RACK1--PRDX2	1	QM345
5:181238100	20:34080082	RACK1--RALY	1	QM247
5:181238100	20:63521538	RACK1--PPDPF	1	QM148
5:181238112	21:8400619	RACK1--FP236383.3	1	QM346
5:181238118	17:81889318	RACK1--ALYREF	1	QM174
5:181238118	21:8400712	RACK1--FP236383.3	1	QM414
5:181238119	22:50249931	RACK1--HDAC10	1	QM283
5:181238119	22:50249931	RACK1--MAPK12	1	QM283
5:181238119	3:179587942	RACK1--ACTL6A	1	QM377
5:181238119	5:33162234	RACK1--AC010343.1	1	QM138
5:181238119	6:42207055	RACK1--MRPS10	1	QM152
5:181238119	9:121329263	RACK1--GSN	1	QM377
5:181238120	5:151662753	RACK1--SPARC	1	QM61
5:181238120	X:54929468	RACK1--TRO	1	QM388
5:181238121	16:682476	RACK1--JMJD8	1	QM10
5:181238121	16:682476	RACK1--STUB1	1	QM10
5:181238121	19:54155559	RACK1--CNOT3	1	QM85
5:181238121	19:54155559	RACK1--LENG1	1	QM85
5:181238121	5:177595834	RACK1--TMED9	1	QM405
5:181238121	9:92384134	RACK1--OGN	1	QM373
5:181238123	1:19657837	RACK1--NBL1	1	QM202
5:181238125	7:5527439	RACK1--ACTB	1	QM148
5:181238126	4:122353989	RACK1--KIAA1109	1	QM395
5:181238162	7:128091992	RACK1--SND1	1	QM121
5:181239065	1:160215037	RACK1--PEA15	1	QM323
5:181239065	22:38483851	RACK1--DDX17	1	QM373
5:181239066	2:231460252	RACK1--NCL	1	QM269
5:181239066	5:135343293	RACK1--MACROH2A1	1	QM152
5:181239067	11:2883534	RACK1--CDKN1C	1	QM365
5:181239067	12:124912256	RACK1--UBC	1	QM116
5:181239067	13:99983022	RACK1--ZIC2	1	QM384
5:181239067	14:69713879	RACK1--SUSD6	1	QM138
5:181239067	16:15587442	RACK1--BMERB1	1	QM259
5:181239067	2:216673935	RACK1--IGFBP5	1	QM141
5:181239067	3:49121785	RACK1--LAMB2	1	QM220
5:181239067	8:27598592	RACK1--CLU	1	QM146
5:181239096	6:31951555	RACK1--CFB	1	QM173
5:181239148	1:182385829	RACK1--GLUL	1	QM384
5:181239149	15:65551700	RACK1--HACD3	1	QM361
5:181239152	15:51407543	RACK1--GLDN	1	QM327
5:181239152	22:36281390	RACK1--MYH9	1	QM323
5:181239152	2:127703339	RACK1--SFT2D3	1	QM283
5:181239152	2:127703339	RACK1--WDR33	1	QM283
5:181239485	12:122208188	RACK1--AC048338.2	1	QM377
5:181239485	12:122208188	RACK1--B3GNT4	1	QM377
5:181239485	12:122208188	RACK1--DIABLO	1	QM377
5:181239485	6:73518822	RACK1--EEF1A1	1	QM153
5:181239487	12:1493955	RACK1--ERC1	1	QM276
5:181239487	8:71458530	RACK1--EYA1	1	QM99
5:181239489	12:74539499	RACK1--ATXN7L3B	1	QM373
5:181239537	12:6460868	RACK1--TAPBPL	1	QM387
5:181239537	17:31377059	RACK1--NF1	1	QM370
5:181239537	19:39407283	RACK1--ZFP36	1	QM221
5:181239537	19:54461494	RACK1--LENG8	1	QM411
5:181239538	17:18274458	RACK1--TOP3A	1	QM402
5:181241491	11:62625320	RACK1--GANAB	1	QM402
5:181241493	10:74107318	RACK1--VCL	1	QM345
5:181241493	20:34079980	RACK1--RALY	1	QM182
5:181241534	8:11842680	RACK1--CTSB	1	QM193
5:181241545	1:150816401	RACK1--ARNT	1	QM381
5:181241625	15:60351231	RACK1--ANXA2	1	QM84
5:181242171	12:14882223	RACK1--MGP	1	QM81
5:181242171	16:642866	RACK1--MCRIP2	1	QM283
5:181242171	1:203490934	RACK1--PRELP	1	QM298
5:181242171	22:24225611	RACK1--GGT5	1	QM193
5:181242172	5:134927110	RACK1--MTND4P12	1	QM112
5:181242174	11:1752841	RACK1--CTSD	1	QM202
5:181242174	17:78854063	RACK1--TIMP2	1	QM240
5:181242287	5:177462789	RACK1--DBN1	1	QM327
5:181242332	11:824525	RACK1--PNPLA2	1	QM81
5:181242865	5:179825144	RACK1--SQSTM1	1	QM365
5:181243690	6:73518830	RACK1--EEF1A1	1	QM268
5:181243691	14:67650970	RACK1--ARG2	1	QM298
5:181243691	14:67650970	RACK1--VTI1B	1	QM298
5:181243692	12:8647682	RACK1--MFAP5	1	QM256
5:181243692	3:128813761	RACK1--RAB7A	1	QM381
5:181243694	14:103696752	RACK1--AL049840.5	1	QM230
5:181243723	1:207761361	RACK1--CD46	1	QM77
5:36247180	22:40450425	RANBP3L--MRTFA	1	QM336
5:43535607	6:134171179	PAIP1--SGK1	1	QM260
5:61159982	3:38224635	SMIM15--OXSR1	1	QM153
5:72887117	1:243613033	TNPO1--AKT3	1	QM406
5:82276454	19:40238092	ATG10--AKT2	1	QM195
5:86619494	2:43223649	COX7C--ZFP36L2	1	QM192
5:93594062	5:181238197	NR2F1--RACK1	1	QM148
6:117562921	14:104770848	GOPC--AKT1	1	QM321
6:134170824	X:74585926	SGK1--RLIM	1	QM33
6:134172192	19:9413735	SGK1--ZNF266	1	QM64
6:136337786	14:104773492	AL023284.4(1699)/MAP7(4495)--AKT1	1	QM406
6:138406001	2:85312565	HEBP2--TCF7L1(2178)/AC093162.1(2476)	1	QM366
6:138406127	1:11117085	HEBP2--MTOR	1	QM228
6:149802416	6:134172265	PCMT1--SGK1	1	QM304
6:158479893	10:113143922	TULP4--TCF7L2	1	QM183
6:1623810	X:155061944	GMDS--CMC4	1	QM148
6:166414104	14:96527431	RPS6KA2--PAPOLA	1	QM420
6:166418250	4:79195837	RPS6KA2--LINC01088	1	QM346
6:166430225	5:173034398	RPS6KA2--ATP6V0E1	1	QM406
6:17608982	13:39343201	FAM8A1--LHFPL6	1	QM173
6:17759444	2:43223077	KIF13A--ZFP36L2	1	QM146
6:20101224	11:67433340	MBOAT1--RPS6KB2	1	QM206
6:24784556	10:30439641	GMNN--MAP3K8	1	QM396
6:30591162	9:129148853	ABCF1--PTPA	1	QM395
6:30723483	14:68752496	AL662797.1--AL132986.1(15818)/ZFP36L1(35164)	1	QM396
6:31637135	9:129148319	PRRC2A--PTPA	1	QM384
6:32155978	6:36498486	PPT2--STK38	1	QM240
6:33279765	6:90568621	WDR46--MAP3K7	1	QM377
6:33300265	5:181238241	TAPBP--RACK1	1	QM384
6:33771679	5:150053719	LEMD2--CSF1R	1	QM121
6:36497780	10:101786488	STK38--OGA	1	QM287
6:36506583	17:59112345	STK38--SKA2	1	QM263
6:4117309	2:85305379	ECI2--TCF7L1	1	QM236
6:42189002	14:104773308	GUCA1B--AKT1	1	QM107
6:44829763	5:181239134	SUPT3H--RACK1	1	QM365
6:7280702	1:11106911	AL139095.4--MTOR	1	QM361
6:7280702	1:11106911	SSR1--MTOR	1	QM361
6:7401023	10:113166968	RIOK1--TCF7L2	1	QM129
6:75241176	2:43223687	COX7A2--ZFP36L2	1	QM259
6:7882318	5:181238194	TXNDC5--RACK1	1	QM215
6:78935913	9:29213344	PHIP--MIR873(324389)/AL162388.2(978)	1	QM333
6:78936515	17:82019219	PHIP--CENPX	1	QM218
6:78936727	2:26278612	PHIP--HADHB	1	QM315
6:78945301	1:943946	PHIP--SAMD11	1	QM195
6:78945302	2:108388633	PHIP--SULT1C4	1	QM200
6:78946209	6:80027887	PHIP--TTK	1	QM245
6:78952004	20:50192339	PHIP--CEBPB	1	QM61
6:78978593	15:60347607	PHIP--ANXA2	1	QM173
6:78978697	1:39034393	PHIP--NDUFS5	1	QM411
6:79060478	18:24415954	PHIP--AC023983.2(13240)/IMPACT(10680)	1	QM175
6:79071831	1:228098846	PHIP--ARF1	1	QM240
6:79199489	6:134172257	AL356776.2(118118)/HMGN3(1756)--SGK1	1	QM406
6:90513698	11:82900433	MAP3K7--PRCP	1	QM271
6:90513733	22:17115477	MAP3K7--IL17RA	1	QM365
6:90514085	15:92147100	MAP3K7--SLCO3A1	1	QM340
6:90516299	5:138465723	MAP3K7--EGR1	1	QM229
6:90516400	6:36855691	MAP3K7--PPIL1	1	QM352
6:90523680	3:88053836	MAP3K7--CGGBP1	1	QM400
6:90528177	16:66721754	MAP3K7--AC018557.1	1	QM23
6:90528177	16:66721754	MAP3K7--DYNC1LI2	1	QM23
6:90536522	12:6865986	MAP3K7--USP5	1	QM420
6:90548048	22:41460243	MAP3K7--PHF5A	1	QM280
6:90560103	5:36183846	MAP3K7--SKP2	1	QM387
6:90568556	6:30705509	MAP3K7--MDC1	1	QM297
6:90586816	17:67982858	MAP3K7--BPTF	1	QM104
6:91386936	18:49258494	MAP3K7(799864)/AL080284.1(3377)--DYM	1	QM335
6:93250956	6:134173155	EPHA7--SGK1	1	QM292
6:93356717	6:90519319	EPHA7--MAP3K7	1	QM202
7:100097834	9:129111574	MCM7--PTPA	1	QM199
7:100887513	6:78970862	SRRT--PHIP	1	QM187
7:107619715	14:104773381	BCAP29--AKT1	1	QM297
7:107619715	14:104773381	DUS4L-BCAP29--AKT1	1	QM297
7:123545610	19:14469936	NDUFA5--PKN1	1	QM389
7:130521530	5:181238168	COPG2--RACK1	1	QM232
7:135165751	5:150053454	TMEM140--CSF1R	1	QM373
7:139341524	15:49283597	FMC1--GALK2	1	QM292
7:142869966	14:104772398	EPHB6--AKT1	1	QM226
7:151077877	1:2168924	FASTK--PRKCZ	1	QM390
7:151431961	6:166488880	CRYGN--RPS6KA2	1	QM173
7:1541344	8:38274380	MAFK--NSD3	1	QM331
7:23174310	11:67431367	KLHL7--RPS6KB2	1	QM207
7:25122188	9:129123050	CYCS--PTPA	1	QM239
7:26183784	6:78940346	NFE2L3--PHIP	1	QM420
7:26200572	17:75762725	HNRNPA2B1--GALK1	1	QM263
7:27769792	12:109586020	TAX1BP1--MVK	1	QM282
7:30162456	5:181239582	MTURN--RACK1	1	QM405
7:44069983	X:155070764	DBNL(527)/POLM(2079)--CMC4	1	QM315
7:44799480	2:43222957	PPIA--ZFP36L2	1	QM320
7:44799874	2:85309838	PPIA--TCF7L1	1	QM61
7:50451736	5:181238238	FIGNL1--RACK1	1	QM327
7:56060940	5:181241630	CCT6A--RACK1	1	QM377
7:56063825	2:43223028	CCT6A--ZFP36L2	1	QM169
7:75026725	5:181242248	CASTOR2--RACK1	1	QM84
7:75057529	2:85309202	RCC1L--TCF7L1	1	QM411
7:92102822	X:155064031	AKAP9--CMC4	1	QM227
7:95585440	8:38270670	PDK4--NSD3	1	QM411
7:96043527	9:129148293	DYNC1I1--PTPA	1	QM174
7:99460088	5:150061841	ATP5MF--CSF1R	1	QM366
8:11845660	15:39977498	CTSB--EIF2AK4	1	QM403
8:125348700	2:85307857	AC084083.1--TCF7L1	1	QM200
8:143022320	5:181237040	LY6E--RACK1	1	QM263
8:143586219	X:20167714	EEF1D--RPS6KA3	1	QM74
8:144053235	6:90550547	OPLAH--MAP3K7	1	QM358
8:2023492	9:129137590	CLN8--PTPA	1	QM230
8:25415587	6:134171729	DOCK5--SGK1	1	QM274
8:26657097	14:104773980	DPYSL2--AKT1	1	QM242
8:38269894	1:1243150	NSD3--C1QTNF12	1	QM357
8:38270910	8:17989947	NSD3--PCM1	1	QM112
8:38276385	19:18568817	NSD3--KXD1	1	QM159
8:38316857	4:70807632	NSD3--RUFY3	1	QM406
8:38317130	2:70216994	NSD3--TIA1	1	QM341
8:38317471	2:54659154	NSD3--SPTBN1	1	QM282
8:38317727	17:74838321	NSD3--TMEM104	1	QM311
8:38321073	6:137204391	NSD3--IFNGR1	1	QM280
8:38329378	4:86814670	NSD3--PTPN13	1	QM401
8:38329379	11:65608391	NSD3--MAP3K11	1	QM133
8:38329585	1:180974564	NSD3--STX6	1	QM343
8:38329661	11:65655936	NSD3--RELA	1	QM39
8:38329701	9:128810257	NSD3--TBC1D13	1	QM268
8:38428012	11:67434448	FGFR1--RPS6KB2	1	QM118
8:435707	7:55796092	FBXO25--SEPTIN14	1	QM367, QM6
8:47794433	1:26556670	PRKDC--RPS6KA1	1	QM401
8:66734412	14:23568992	SGK3--JPH4	1	QM292
8:66841110	9:35844936	SGK3--TMEM8B	1	QM374
8:66922706	11:67432600	SNHG6--RPS6KB2	1	QM229
8:67059210	5:181239145	COPS5--RACK1	1	QM327
8:73981469	19:14470573	TMEM70--PKN1	1	QM378
8:81283533	1:243505334	FABP5--AKT3	1	QM341
8:93699384	2:43222931	CIBAR1--ZFP36L2	1	QM263
8:93699384	2:43222931	LINC00535--ZFP36L2	1	QM263
9:107329658	6:90568621	RAD23B--MAP3K7	1	QM214
9:107331852	3:38158328	RAD23B--OXSR1	1	QM85
9:115031633	14:68787973	TNC--ZFP36L1	1	QM308
9:116156105	9:129142445	PAPPA--PTPA	1	QM159
9:120415039	1:11107324	CDK5RAP2--MTOR	1	QM375
9:122958031	6:36515344	RABGAP1--STK38	1	QM406
9:125963099	2:85309184	PBX3--TCF7L1	1	QM263
9:127335338	10:30451798	GARNL3--MAP3K8	1	QM160
9:127481226	14:104773493	LRSAM1--AKT1	1	QM63
9:127814034	5:181239179	FPGS--RACK1	1	QM173
9:127885338	6:166451232	ST6GALNAC6--RPS6KA2	1	QM266
9:128633494	1:11112915	SPTAN1--MTOR	1	QM329
9:128720281	14:34546737	PKN3--RNU1-27P	1	QM329
9:129121983	15:40459544	PTPA--BAHD1	1	QM299
9:129131639	6:73373086	PTPA--OOEP	1	QM378
9:129134844	19:43479425	PTPA--PHLDB3	1	QM188
9:129137691	10:59652263	PTPA--SLC16A9	1	QM329
9:129147935	2:218814056	PTPA--CYP27A1	1	QM112
9:129148193	7:131490423	PTPA--MKLN1	1	QM269
9:129148266	15:99713268	PTPA--MEF2A	1	QM112
9:129148798	X:154506905	PTPA--FAM3A	1	QM270
9:129148820	7:65066254	PTPA--CCT6P3	1	QM121
9:129148902	17:75168401	PTPA--SUMO2	1	QM233
9:129148925	11:72837179	PTPA--FCHSD2	1	QM389
9:131175571	8:66826259	NUP214--SGK3	1	QM297
9:131230535	2:85134431	NUP214--TCF7L1	1	QM153
9:135488845	5:181238196	PPP1R26--RACK1	1	QM411
9:17273866	13:39343997	CNTLN--LHFPL6	1	QM235
9:27326295	15:39973614	MOB3B--EIF2AK4	1	QM410
9:34087493	5:181242246	DCAF12--RACK1	1	QM173
9:34614042	6:90514265	DCTN3--MAP3K7	1	QM406
9:42915238	19:14469343	ANKRD20A7P--PKN1	1	QM378
9:4712760	5:181239179	AK3--RACK1	1	QM336
9:5090572	16:69941574	JAK2--WWP2	1	QM341
9:5090895	19:10683776	JAK2--ILF3	1	QM249
9:5090913	16:10969210	JAK2--CLEC16A	1	QM351
9:5123119	17:8446801	JAK2--NDEL1	1	QM366
9:5123122	1:225839270	JAK2--EPHX1	1	QM344
9:5126397	1:193015698	JAK2--UCHL5	1	QM341
9:68971259	5:181237719	PIP5K1B--RACK1	1	QM249
9:86265302	10:69386323	ISCA1--HK1	1	QM348
9:87969856	22:24232134	CDK20--GGT5	1	QM101
9:87971147	12:96014980	CDK20--LTA4H	1	QM324
9:97601077	5:181238196	TMOD1--RACK1	1	QM371
9:97601077	5:181238196	TSTD2--RACK1	1	QM371
X:103332250	1:11107254	TCEAL7--MTOR	1	QM313
X:107713720	6:90556088	TSC22D3--MAP3K7	1	QM159
X:120438608	5:181239175	LAMP2--RACK1	1	QM420
X:1349981	8:38270665	IL3RA--NSD3	1	QM273
X:155051722	5:181237717	FUNDC2--RACK1	1	QM240
X:155061679	1:151580940	CMC4--TUFT1	1	QM318
X:155061700	16:16336051	CMC4--AC138969.1	1	QM402
X:155061895	8:47701722	CMC4--SPIDR	1	QM213
X:155064015	20:57648897	CMC4--PMEPA1	1	QM112
X:155239141	1:243512426	VBP1--AKT3	1	QM141
X:20156184	2:201145397	RPS6KA3--CFLAR	1	QM290
X:20161706	19:2042869	RPS6KA3--MKNK2	1	QM364
X:20164899	6:52677152	RPS6KA3--TMEM14A	1	QM405
X:20169438	20:49219448	RPS6KA3--DDX27	1	QM401
X:46600000	2:85310156	SLC9A7--TCF7L1	1	QM298
X:51902236	5:181241641	MAGED1--RACK1	1	QM249
X:54444880	5:181238196	TSR2--RACK1	1	QM353
X:63655681	10:30439547	ARHGEF9--MAP3K8	1	QM232
X:68725239	14:104770847	STARD8--AKT1	1	QM250
X:70134135	6:134172952	IGBP1--SGK1	1	QM327
X:72196905	5:150053380	PIN4--CSF1R	1	QM403
X:74196498	16:24215562	FTX--PRKCB	1	QM389
Y:12857201	19:14470771	USP9Y--PKN1	1	QM102
10:100152149	5:136059186	ERLIN1--TGFBI	1	QM254
10:100188478	21:33915761	CHUK--ATP5PO	1	QM160
10:100199971	7:100128203	CHUK--MBLAC1	1	QM160
10:100234932	22:20953145	CWF19L1--CRKL	1	QM375
10:100235668	12:120212086	CWF19L1--PXN	1	QM397
10:100275243	14:92839396	BLOC1S2--GOLGA5	1	QM323
10:100286097	6:117561057	BLOC1S2--GOPC	1	QM198
10:100348346	1:54741569	SCD--TTC4	1	QM373
10:100360816	5:139623366	SCD--UBE2D2	1	QM385
10:100361036	7:74700280	SCD--GTF2I	1	QM308
10:100363009	11:3001160	SCD--CARS1	1	QM389
10:100363237	11:72234281	SCD--INPPL1	1	QM157
10:100363407	12:121238026	SCD--CAMKK2	1	QM405
10:100363571	1:6845023	SCD--CAMTA1	1	QM298
10:100364379	8:144314004	SCD--HSF1	1	QM192
10:100523823	12:6334243	NDUFB8--TNFRSF1A	1	QM274
10:100523825	20:45805308	NDUFB8--DNTTIP1	1	QM298
10:100523831	7:137251390	NDUFB8--PTN	1	QM400
10:100523894	7:133070229	NDUFB8--CHCHD3	1	QM230
10:100526399	4:129053674	NDUFB8--SCLT1	1	QM173
10:100526422	17:42315800	NDUFB8--STAT3	1	QM377
10:100526428	1:1636425	NDUFB8--CDK11B	1	QM365
10:100526973	22:27749791	NDUFB8--MN1	1	QM400
10:100551815	19:58263479	HIF1AN--ZNF544	1	QM377
10:1005907	5:39372019	GTPBP4--DAB2	1	QM390
10:1005907	5:50821225	GTPBP4--PARP8	1	QM153
10:100829666	X:136706957	PAX2--ARHGEF6	1	QM261
10:100986358	17:17815329	MRPL43--SREBF1	1	QM368
10:100986486	20:37405143	MRPL43--SRC	1	QM193
10:100986498	1:205620340	MRPL43--ELK4	1	QM159
10:100986827	3:125227854	MRPL43--ZNF148	1	QM283
10:101004167	8:133256837	LZTS2--NDRG1	1	QM411
10:101006664	17:36577984	LZTS2--GGNBP2	1	QM174
10:101007479	3:114593409	LZTS2--ZBTB20	1	QM173
10:101016307	17:64390628	PDZD7--PECAM1	1	QM332
10:101030552	17:42311444	PDZD7--STAT5A	1	QM153
10:101036496	8:127738920	SFXN3--MYC	1	QM410
10:101040407	21:29194148	SFXN3--BACH1	1	QM298
10:101040632	7:1091868	SFXN3--GPER1	1	QM400
10:101041066	7:100819887	SFXN3--EPHB4	1	QM220
10:101041180	19:35271085	SFXN3--USF2	1	QM414
10:1010520	3:107808543	GTPBP4--BBX	1	QM322
10:101067901	11:67586389	KAZALD1--GSTP1	1	QM193
10:101229261	1:155330532	LBX1--RUSC1	1	QM378
10:1014267	9:133153551	GTPBP4--GBGT1	1	QM395
10:101479457	11:35725924	BTRC--TRIM44	1	QM96
10:101532338	2:54659936	BTRC--SPTBN1	1	QM286
10:101534796	4:52597464	BTRC--USP46	1	QM327
10:101553879	4:105940516	BTRC--NPNT	1	QM353
10:101555705	6:15523166	BTRC--DTNBP1	1	QM153
10:101555872	12:62393081	BTRC--USP15	1	QM153
10:101555938	16:75628713	BTRC--KARS1	1	QM157
10:101556028	12:9068843	BTRC--A2M	1	QM85
10:101556223	11:57602034	BTRC--SERPING1	1	QM402
10:101556532	7:5214534	BTRC--WIPI2	1	QM286
10:101556909	2:69248999	BTRC--ANTXR1	1	QM263
10:101557166	16:31091062	BTRC--VKORC1	1	QM401
10:101557229	16:88720172	BTRC--AC138028.4	1	QM396
10:1015824	13:38362423	GTPBP4--UFM1	1	QM370
10:101584429	1:226990438	DPCD--CDC42BPA	1	QM402
10:101584429	1:226990438	POLL--CDC42BPA	1	QM402
10:101587246	10:101612477	POLL--FBXW4	1	QM200
10:1015895	7:32917103	GTPBP4--RP9P	1	QM327
10:101610962	17:74864525	FBXW4--FDXR	1	QM182
10:101611081	17:7419496	FBXW4--NLGN2	1	QM377
10:101611129	19:45181708	FBXW4--BLOC1S3	1	QM410
10:101612336	17:19578636	FBXW4--SLC47A1	1	QM298
10:101629291	11:47468241	FBXW4--CELF1	1	QM406
10:101667886	3:111993251	FBXW4--ABHD10	1	QM366
10:101676391	14:70406877	FBXW4--COX16	1	QM182
10:101686244	14:55065551	FBXW4--MAPK1IP1L	1	QM366
10:101686317	9:100006598	FBXW4--ERP44	1	QM403
10:1017286	16:67546483	GTPBP4--RIPOR1	1	QM389
10:1017376	5:177511858	GTPBP4--DDX41	1	QM242
10:101782497	17:40389646	NPM3--TOP2A	1	QM230
10:101782557	1:156472826	NPM3--MEF2D	1	QM377
10:101782839	11:108290703	NPM3--ATM	1	QM121
10:101784455	15:50492702	OGA--USP8	1	QM274
10:101784460	1:30871300	OGA--SDC3	1	QM298
10:101784675	17:2081958	OGA--SMG6	1	QM254
10:101785496	20:58909950	OGA--GNAS	1	QM258
10:101786239	9:35809378	OGA--NPR2	1	QM332
10:101799045	3:128119413	OGA--RUVBL1	1	QM366
10:101799121	14:94116442	OGA--IFI27	1	QM390
10:101799225	15:67190793	OGA--SMAD3	1	QM388
10:101803745	18:5444565	OGA--EPB41L3	1	QM268
10:101803749	19:54111588	OGA--TFPT	1	QM420
10:101813028	21:33421642	OGA--IFNGR2	1	QM159
10:101871631	9:17796792	ARMH3--SH3GL2	1	QM410
10:101939863	11:73662462	ARMH3--PLEKHB1	1	QM318
10:1019810	11:31783418	GTPBP4--ELP4	1	QM298
10:102067687	16:15738655	HPS6--MYH11	1	QM400
10:102067776	12:6570276	HPS6--CHD4	1	QM72
10:102104607	4:140379578	AL500527.2(14545)/LDB1(1882)--SCOC	1	QM322
10:102106594	X:47142742	LDB1--NDUFB11	1	QM396
10:102106607	2:151827496	LDB1--ARL5A	1	QM361
10:102106653	3:47849192	LDB1--DHX30	1	QM230
10:102106817	8:124547041	LDB1--NDUFB9	1	QM390
10:102106904	10:17229528	LDB1--VIM-AS1	1	QM148
10:102106957	2:232681587	LDB1--EFHD1	1	QM129
10:102106973	14:103340429	LDB1--EIF5	1	QM239
10:102107158	21:15808810	LDB1--USP25	1	QM402
10:102107169	16:69308285	LDB1--SNTB2	1	QM283
10:102107219	3:9934420	LDB1--CRELD1	1	QM339
10:102108108	19:35023235	LDB1--GRAMD1A	1	QM414
10:102108126	11:45214513	LDB1--PRDM11	1	QM129
10:102109921	16:893065	LDB1--LMF1	1	QM396
10:102111458	1:17028643	LDB1--SDHB	1	QM403
10:102139201	12:112148198	PPRC1--TRAFD1	1	QM262
10:102141748	1:161792259	PPRC1--ATF6	1	QM378
10:102146788	18:44901670	PPRC1--SETBP1	1	QM231
10:102147462	12:6654392	PPRC1--ING4	1	QM375
10:102162402	17:78971438	NOLC1--LGALS3BP	1	QM152
10:102163483	19:34221507	NOLC1--LSM14A	1	QM340
10:102163684	X:153508880	NOLC1--BGN	1	QM420
10:102380310	1:247300755	GBF1--ZNF496	1	QM215
10:102380550	4:26428780	GBF1--RBPJ	1	QM414
10:102380687	3:187077956	GBF1--ST6GAL1	1	QM233
10:102382721	19:16133352	GBF1--RAB8A	1	QM73
10:102397685	5:112877642	NFKB2--REEP5	1	QM250
10:102401324	20:17600737	NFKB2--DSTN	1	QM292
10:102401331	6:53291825	NFKB2--ELOVL5	1	QM402
10:102402141	7:98291111	NFKB2--BRI3	1	QM219
10:102422950	15:40291117	FBXL15--PLCB2	1	QM171
10:102423506	17:82273575	CUEDC2--CSNK1D	1	QM175
10:102424499	20:58911002	CUEDC2--GNAS	1	QM389
10:102476885	6:131950544	MFSD13A--CCN2	1	QM121
10:102479396	6:43176548	ACTR1A--SRF	1	QM130
10:102479821	11:105026355	ACTR1A--CASP1	1	QM368
10:102481996	5:83580907	ACTR1A--VCAN	1	QM146
10:102482001	3:50276803	ACTR1A--SEMA3B	1	QM268
10:102482159	3:169787698	ACTR1A--MYNN	1	QM249
10:102528912	20:647006	SUFU--SRXN1	1	QM390
10:102552842	6:34246869	SUFU--SMIM29	1	QM420
10:102617395	22:37679601	SUFU--LGALS1	1	QM381
10:102617428	14:75469290	SUFU--JDP2	1	QM65
10:102630541	8:96233227	SUFU--UQCRB	1	QM118
10:102632362	13:32438738	SUFU--N4BP2L2	1	QM101
10:102657691	12:6570210	TRIM8--CHD4	1	QM405
10:102657714	14:100141735	TRIM8--EVL	1	QM362
10:102657896	12:56713192	TRIM8--NACA	1	QM377
10:102657990	6:30700632	TRIM8--MDC1	1	QM346
10:102673938	3:184334729	ARL3--EIF4G1	1	QM81
10:102676748	19:45409714	ARL3--ERCC1	1	QM157
10:102705345	6:151356125	ARL3--AKAP12	1	QM369
10:102711923	10:46030588	ARL3--NCOA4	1	QM104
10:102717749	16:85675695	SFXN2--GSE1	1	QM344
10:102814212	3:71371801	WBP1L--FOXP1	1	QM153
10:102815180	22:29282390	WBP1L--EWSR1	1	QM92
10:102815183	9:130458401	WBP1L--ASS1	1	QM381
10:102815370	19:52516712	WBP1L--ZNF578	1	QM173
10:102815862	1:112703804	WBP1L--RHOC	1	QM397
10:102816034	12:56713611	WBP1L--NACA	1	QM361
10:102816091	2:106403896	WBP1L--RGPD3	1	QM84
10:102816238	12:55953685	WBP1L--DGKA	1	QM401
10:102860542	3:52678537	BORCS7--PBRM1	1	QM355
10:102862178	11:62516172	BORCS7--AHNAK	1	QM182
10:102878959	3:50277026	AS3MT--SEMA3B	1	QM336
10:102890655	17:59015661	AS3MT--TRIM37	1	QM365
10:102936554	9:109016281	SUFU--TMEM245	1	QM377
10:103058992	10:102863335	NT5C2--BORCS7	1	QM403
10:103079631	15:72207278	CNNM2--PKM	1	QM298
10:103088095	11:11958326	NT5C2--USP47	1	QM258
10:103088323	7:25596362	NT5C2--AC005165.1	1	QM214
10:103088377	14:94116441	CNNM2--IFI27	1	QM289
10:103088377	14:94116441	NT5C2--IFI27	1	QM289
10:103088381	10:71302511	CNNM2--UNC5B	1	QM389
10:103088381	10:71302511	NT5C2--UNC5B	1	QM389
10:103088465	11:2395868	NT5C2--CD81	1	QM336
10:103088466	16:29971474	NT5C2--TMEM219	1	QM361
10:103088483	4:82436248	NT5C2--HNRNPDL	1	QM242
10:103088612	20:3907928	NT5C2--PANK2	1	QM400
10:103088654	2:27079127	NT5C2--EMILIN1	1	QM92
10:103088749	22:46967753	NT5C2--TBC1D22A	1	QM121
10:103088880	12:103943740	CNNM2--HSP90B1	1	QM298
10:103088880	12:103943740	NT5C2--HSP90B1	1	QM298
10:103089042	17:18245658	CNNM2--FLII	1	QM89
10:103089042	17:18245658	NT5C2--FLII	1	QM89
10:103089055	12:46190859	CNNM2--SLC38A1	1	QM261
10:103089055	12:46190859	NT5C2--SLC38A1	1	QM261
10:103089227	12:6492467	NT5C2--MRPL51	1	QM396
10:103089529	4:41256948	CNNM2--UCHL1	1	QM414
10:103089529	4:41256948	NT5C2--UCHL1	1	QM414
10:103089660	19:42232589	CNNM2--GSK3A	1	QM229
10:103089660	19:42232589	NT5C2--GSK3A	1	QM229
10:103089706	12:49185356	NT5C2--TUBA1A	1	QM121
10:103089843	11:62690451	NT5C2--BSCL2	1	QM353
10:103089843	2:171745916	NT5C2--DYNC1I2	1	QM397
10:103090945	6:84738590	NT5C2--TBX18	1	QM258
10:103093141	1:211373930	NT5C2--TRAF5	1	QM381
10:103093188	2:241495701	NT5C2--STK25	1	QM108
10:103093972	X:153786886	NT5C2--IDH3G	1	QM402
10:103099926	1:31630240	NT5C2--PEF1	1	QM396
10:103099926	5:177513383	NT5C2--DDX41	1	QM361
10:103101045	5:138556550	NT5C2--HSPA9	1	QM214
10:103139406	10:102592582	NT5C2--SUFU	1	QM358
10:103139408	10:104259709	NT5C2--GSTO1	1	QM353
10:103174858	7:27827738	NT5C2--TAX1BP1	1	QM198
10:103177713	X:54815447	NT5C2--MAGED2	1	QM345
10:103191432	7:1567849	NT5C2--PSMG3	1	QM329
10:103194944	12:6748313	NT5C2--MLF2	1	QM99
10:103202012	19:41956935	NT5C2--RABAC1	1	QM370
10:103303209	5:151132572	PCGF6--ANXA6	1	QM202
10:103326534	15:89791064	PCGF6--ANPEP	1	QM324
10:103336549	1:64833721	PCGF6--JAK1	1	QM324
10:103385408	12:94306457	TAF5--PLXNC1	1	QM121
10:103389053	1:155380117	ATP5MD--ASH1L	1	QM358
10:103389124	20:58909949	ATP5MD--GNAS	1	QM242
10:103392228	7:143382801	ATP5MD--ZYX	1	QM358
10:103392261	11:121110572	ATP5MD--TECTA	1	QM99
10:103415151	10:47195658	PDCD11--PTPN20(193170)/GDF10(104539)	1	QM269
10:103421434	3:52403847	PDCD11--BAP1	1	QM420
10:103425739	2:96761985	PDCD11--CNNM4	1	QM323
10:103443212	6:99549525	PDCD11--CCNC	1	QM352
10:103444684	12:6232711	PDCD11--CD9	1	QM89
10:103447237	16:30188360	CALHM2--CORO1A	1	QM411
10:103584048	X:81277123	NEURL1--SH3BGRL	1	QM299
10:103586168	2:216663964	NEURL1--IGFBP2	1	QM173
10:103594106	11:64244822	SH3PXD2A--PPP1R14B	1	QM402
10:103594106	3:70959275	SH3PXD2A--FOXP1	1	QM406
10:103594315	11:67586388	SH3PXD2A--GSTP1	1	QM81
10:103594349	11:117203306	SH3PXD2A--TAGLN	1	QM146
10:103594371	10:5456590	SH3PXD2A--NET1	1	QM368
10:103594562	9:125239331	SH3PXD2A--HSPA5	1	QM137
10:103595349	20:35731978	SH3PXD2A--RBM39	1	QM282
10:103595606	1:153619039	SH3PXD2A--S100A13	1	QM371
10:103598044	7:116797456	SH3PXD2A--MET	1	QM373
10:103600664	6:28325161	SH3PXD2A--ZSCAN31	1	QM298
10:103612943	20:45079386	SH3PXD2A--STK4	1	QM222
10:103639629	19:16102327	SH3PXD2A--TPM4	1	QM68
10:103644344	1:150267387	SH3PXD2A--APH1A	1	QM89
10:103877646	7:128076242	AL133355.1--SND1	1	QM299
10:103877646	7:128076242	STN1--SND1	1	QM299
10:103882112	12:122207982	STN1--DIABLO	1	QM299
10:103882735	9:128185620	STN1--CIZ1	1	QM159
10:103998971	10:110294287	SLK--SMNDC1	1	QM138
10:103999948	2:38984994	SLK--SOS1	1	QM286
10:104002858	17:80389295	SLK--RNF213	1	QM137
10:104003355	2:47690851	SLK--AC079250.1	1	QM89
10:104005600	4:110520342	SLK--ENPEP	1	QM23
10:104008355	3:50118357	SLK--RBM5	1	QM269
10:104018910	11:117837500	SLK--AP000757.1	1	QM378
10:104018910	11:117837500	SLK--FXYD6	1	QM378
10:104019784	3:179395584	SLK--MFN1(648)/GNB4(504)	1	QM250
10:104019906	3:52478097	SLK--NISCH	1	QM400
10:104020573	14:24439784	SLK--KHNYN	1	QM193
10:104020573	14:24439784	SLK--SDR39U1	1	QM193
10:104025797	17:49707066	SLK--SLC35B1	1	QM304
10:104026053	11:68032161	SLK--NDUFS8	1	QM174
10:104026730	1:1785698	SLK--GNB1	1	QM69
10:104026966	6:113863049	SLK--MARCKS	1	QM73
10:104027516	9:125331832	SLK--GAPVD1	1	QM200
10:104259798	9:121310762	GSTO1--GSN	1	QM121
10:104263075	X:132073072	GSTO1--STK26	1	QM272
10:104267356	1:32230958	GSTO1--EIF3I	1	QM261
10:104267413	5:134158528	GSTO1--SKP1	1	QM373
10:104299356	1:154963347	GSTO2--SHC1	1	QM345
10:104312197	1:116395121	ITPRIP--ATP1A1	1	QM298
10:104320367	7:148799273	GSTO1--CUL1	1	QM361
10:1043999	3:49357583	IDI1--GPX1	1	QM388
10:1080476	10:908815	WDR37--LARP4B	1	QM174
10:109865205	11:9588925	XPNPEP1--WEE1	1	QM371
10:109865300	19:45772753	XPNPEP1--DMPK	1	QM273
10:109873367	19:15422673	XPNPEP1--WIZ	1	QM129
10:109945993	2:241315124	ADD3-AS1--HDLBP	1	QM152
10:110060356	14:72978183	ADD3--ZFYVE1	1	QM396
10:110070813	11:66003754	ADD3--BANF1	1	QM323
10:110100814	12:20551429	ADD3--PDE3A	1	QM182
10:110112880	13:75856508	ADD3--LMO7	1	QM330
10:110116326	4:55078978	ADD3--KDR	1	QM173
10:110117423	12:110327829	ADD3--ATP2A2	1	QM346
10:110118736	11:65021893	ADD3--ARL2	1	QM266
10:110118736	16:51645847	ADD3--HNRNPA1P48	1	QM352
10:110119353	5:38480364	ADD3--LIFR	1	QM313
10:110122293	4:7042301	ADD3--CCDC96	1	QM89
10:110122293	5:119531375	ADD3--HSD17B4	1	QM390
10:110122294	1:61197997	ADD3--NFIA	1	QM401
10:110122294	5:132272204	ADD3--PDLIM4	1	QM400
10:110123790	6:28325881	ADD3--ZSCAN31	1	QM287
10:110124121	11:112021477	ADD3--DIXDC1	1	QM215
10:110124144	1:27000183	ADD3--TRNP1	1	QM420
10:110124255	9:87729573	ADD3--CTSL	1	QM387
10:110124273	14:104943442	ADD3--AHNAK2	1	QM262
10:110124273	22:18923186	ADD3--PRODH	1	QM117
10:110125838	1:41046598	ADD3--SCMH1	1	QM171
10:110130465	1:151365846	ADD3--SELENBP1	1	QM153
10:110133440	1:156018354	ADD3--SSR2	1	QM129
10:110133505	19:42095877	ADD3--POU2F2	1	QM129
10:110133566	7:99358342	ADD3--ARPC1A	1	QM403
10:110134036	12:9854483	ADD3--CLEC2B	1	QM400
10:110134480	15:64160191	ADD3--PPIB	1	QM371
10:110134663	17:7909766	ADD3--CHD3	1	QM403
10:110134681	20:35620732	ADD3--SPAG4	1	QM43
10:110134768	7:79470783	ADD3--MAGI2-AS3	1	QM402
10:110134781	3:133777051	ADD3--TF	1	QM384
10:110134801	19:58551969	ADD3--CHMP2A	1	QM403
10:110134917	20:25006702	ADD3--ACSS1	1	QM146
10:110134970	1:109674748	ADD3--GSTM2	1	QM323
10:110135006	X:23674990	ADD3--PRDX4	1	QM385
10:110135214	1:158092880	ADD3--KIRREL1	1	QM282
10:110135248	20:4187270	ADD3--SMOX	1	QM299
10:110135535	12:53711410	ADD3--CALCOCO1	1	QM365
10:110228278	3:128797942	MXI1--RAB7A	1	QM385
10:110252058	10:125788699	MXI1--UROS	1	QM402
10:110261082	6:43181402	MXI1--SRF	1	QM148
10:110279951	15:82477124	MXI1--GOLGA2P10	1	QM250
10:110279993	8:58597548	MXI1--NSMAF	1	QM406
10:110285074	15:101779651	MXI1--DNM1P47	1	QM388
10:110285074	15:101779651	MXI1--GOLGA8VP	1	QM388
10:110285146	9:2834113	MXI1--PUM3	1	QM352
10:110285147	12:111800040	MXI1--ALDH2	1	QM129
10:110285182	15:84028585	MXI1--ADAMTSL3	1	QM371
10:110285384	10:77637453	MXI1--KCNMA1	1	QM104
10:110285779	10:6097047	MXI1--RBM17	1	QM385
10:110285852	5:140645726	MXI1--NDUFA2	1	QM311
10:110285987	11:47631707	MXI1--MTCH2	1	QM68
10:110285987	2:27215705	MXI1--ATRAID	1	QM401
10:110286161	6:166946225	MXI1--RNASET2	1	QM121
10:110286163	14:35401900	MXI1--NFKBIA	1	QM10
10:110286318	13:37008729	MXI1--EXOSC8	1	QM385
10:110286377	2:54973865	MXI1--RTN4	1	QM280
10:110286673	17:21198222	MXI1--TMEM11	1	QM395
10:110291588	21:6092148	SMNDC1--CU639417.5(741)/SIK1B(18983)	1	QM118
10:110295228	1:111716403	SMNDC1--RAP1A	1	QM348
10:110295285	17:1879215	SMNDC1--RPA1	1	QM377
10:110295291	1:243417122	SMNDC1--SDCCAG8	1	QM159
10:110413623	3:15332287	MXI1--SH3BP5	1	QM390
10:110507362	7:135414430	DUSP5--CNOT4	1	QM159
10:110509877	12:124324725	DUSP5--NCOR2	1	QM357
10:110509880	6:33319219	DUSP5--DAXX	1	QM153
10:110510127	1:47440161	DUSP5--FOXD2	1	QM327
10:110511158	11:46617594	DUSP5--HARBI1	1	QM400
10:110511161	14:49780214	DUSP5--KLHDC2	1	QM311
10:110511458	16:19691351	DUSP5--VPS35L	1	QM330
10:110583550	1:21822342	SMC3--HSPG2	1	QM344
10:110591130	17:1422974	SMC3--CRK	1	QM329
10:110599811	22:36316621	SMC3--MYH9	1	QM109
10:110600546	11:69654322	SMC3--CCND1	1	QM249
10:110602030	9:115024138	SMC3--TNC	1	QM263
10:110602176	6:350823	SMC3--DUSP22	1	QM179
10:110602665	10:67891529	SMC3--SIRT1	1	QM206
10:110872921	2:135162560	PDCD4--RAB3GAP1	1	QM396
10:110876070	13:32527532	PDCD4--N4BP2L2	1	QM68
10:110883098	11:126209699	PDCD4--RPUSD4	1	QM374
10:110883098	16:56431429	PDCD4--NUDT21	1	QM369
10:110883098	17:8161518	PDCD4--VAMP2	1	QM325
10:110883099	12:95077613	PDCD4--FGD6	1	QM381
10:110883099	X:56729508	PDCD4--NBDY	1	QM339
10:110885330	11:57552448	PDCD4--UBE2L6	1	QM389
10:110885367	6:1603202	PDCD4--FOXCUT	1	QM274
10:110887707	5:6324924	PDCD4--LINC02145	1	QM140
10:110887845	2:46360887	PDCD4--EPAS1	1	QM209
10:110889570	X:53431593	PDCD4--HSD17B10	1	QM381
10:110890673	19:49881267	PDCD4--TBC1D17	1	QM253
10:110896088	16:3408954	PDCD4--ZNF174	1	QM192
10:110896089	5:172952301	PDCD4--ERGIC1	1	QM401
10:110897495	8:73982147	PDCD4--TMEM70	1	QM326
10:110898280	2:177231635	PDCD4--NFE2L2	1	QM373
10:110898291	11:4138293	PDCD4--RRM1	1	QM341
10:110898319	1:53066844	PDCD4--PODN	1	QM331
10:110898605	1:19339482	PDCD4--CAPZB	1	QM43
10:110898812	14:23098170	PDCD4--C14orf119	1	QM181
10:110899087	2:61162843	PDCD4--C2orf74	1	QM351
10:110899237	8:25373617	PDCD4--DOCK5	1	QM169
10:110899407	2:96251341	BBIP1--TMEM127	1	QM43
10:110899407	2:96251341	PDCD4--TMEM127	1	QM43
10:110899517	11:67304122	PDCD4--SSH3	1	QM330
10:110899864	12:124014020	BBIP1--ZNF664	1	QM397
10:110899864	12:124014020	PDCD4--ZNF664	1	QM397
10:110899932	14:49782829	PDCD4--KLHDC2	1	QM388
10:110985677	12:328910	SHOC2--KDM5A	1	QM61
10:110996022	8:28753048	SHOC2--EXTL3	1	QM292
10:111007653	6:28158174	SHOC2--ZKSCAN8	1	QM231
10:111013430	1:31365942	SHOC2--FABP3	1	QM403
10:111013554	12:6235475	SHOC2--CD9	1	QM181
10:111061467	11:9150211	PDCD4--DENND5A	1	QM133
10:11171566	20:23046103	CELF2--THBD	1	QM173
10:11196440	15:84039017	CELF2--ADAMTSL3	1	QM361
10:112417022	11:62722196	ACSL5--HNRNPUL2	1	QM343
10:112422037	1:23676020	ACSL5--ID3	1	QM130
10:112422416	19:4838907	ACSL5--AC027319.1	1	QM406
10:112422416	19:4838907	ACSL5--PLIN3	1	QM406
10:112422441	1:112701511	ACSL5--RHOC	1	QM406
10:112422442	11:95132219	ACSL5--ENDOD1	1	QM240
10:112425387	15:39595564	ACSL5--THBS1	1	QM336
10:112425422	7:99611969	ACSL5--TMEM225B(924)/ZSCAN25(4977)	1	QM230
10:112425479	11:43410736	ACSL5--TTC17	1	QM229
10:112427664	2:98960143	ACSL5--CRACDL(23884)/TSGA10(37118)	1	QM221
10:112427830	20:46070458	ACSL5--NCOA5	1	QM397
10:112428137	12:120571192	ACSL5--RNF10	1	QM345
10:112428171	X:41609989	ACSL5--CASK	1	QM112
10:112428199	8:85217438	ACSL5--RBIS	1	QM373
10:112428260	12:48048959	ACSL5--SENP1	1	QM153
10:112449079	12:19255045	VTI1A--PLEKHA5	1	QM270
10:112538330	3:130996686	VTI1A--ATP2C1	1	QM170
10:112538330	4:189952162	VTI1A--FRG1	1	QM263
10:112698479	17:58091017	VTI1A--DYNLL2	1	QM335
10:112817505	5:148441203	VTI1A--FBXO38	1	QM370
10:112817745	9:76386293	VTI1A--RFK	1	QM400
10:112817819	2:240022283	VTI1A--NDUFA10	1	QM202
10:112855353	19:38292076	AL158212.4(22899)/AL158212.1(33382)--SPINT2	1	QM240
10:1129901	11:12939737	WDR37--TEAD1	1	QM100
10:1131674	6:43181180	WDR37--SRF	1	QM85
10:11333451	12:56120763	CELF2--ZC3H10	1	QM322
10:113834877	17:44191916	DCLRE1A--ATXN7L3	1	QM175
10:113834877	17:44191916	DCLRE1A--TMUB2	1	QM175
10:113835139	3:15047696	DCLRE1A--NR2C2	1	QM153
10:113835141	5:154419735	DCLRE1A--GALNT10	1	QM389
10:113917050	17:76734563	NHLRC2--SRSF2	1	QM35
10:114046883	8:108201924	ADRB1--EIF3E	1	QM403
10:114295415	3:134482929	AFAP1L2--ANAPC13	1	QM214
10:114295453	7:77278259	AFAP1L2--CCDC146	1	QM371
10:114295791	18:76822033	AFAP1L2--ZNF236-DT	1	QM193
10:114296978	14:95133503	AFAP1L2--DICER1	1	QM34
10:114299276	17:17819614	AFAP1L2--SREBF1	1	QM229
10:114371403	11:57740505	AFAP1L2--TMX2	1	QM121
10:114404440	10:120900029	AFAP1L2--WDR11	1	QM94
10:114419662	15:90893290	ABLIM1--FES	1	QM171
10:114431154	10:32932598	ABLIM1--ITGB1	1	QM397
10:114431445	2:37253351	ABLIM1--PRKD3	1	QM396
10:114431560	8:1928014	ABLIM1--ARHGEF10	1	QM89
10:114431733	11:7995304	ABLIM1--EIF3F	1	QM84
10:114431860	22:36306607	ABLIM1--MYH9	1	QM146
10:114432230	19:51870857	ABLIM1--ZNF577	1	QM73
10:114432230	1:112706623	ABLIM1--RHOC	1	QM61
10:114432382	16:21971921	ABLIM1--UQCRC2	1	QM268
10:114526660	13:36845267	ABLIM1--SMAD9	1	QM282
10:114526720	16:66613618	ABLIM1--CMTM3	1	QM222
10:1156857	16:2116106	WDR37(24473)/LINC00200(2911)--PKD1	1	QM229
10:116058184	12:53487911	GFRA1--MAP3K12	1	QM169
10:11632418	16:21957499	AL512631.2(20191)/AL512631.1(47257)--UQCRC2	1	QM322
10:116829850	X:124061773	HSPA12A--STAG2	1	QM229
10:116830662	20:49279104	HSPA12A--ZFAS1	1	QM400
10:116883327	2:241495700	SHTN1--STK25	1	QM368
10:116887802	18:57605971	SHTN1--NARS1	1	QM373
10:116899677	16:22322869	SHTN1--POLR3E	1	QM269
10:116906629	17:44689565	SHTN1--CCDC43	1	QM371
10:116951911	6:125999577	SHTN1--TRMT11	1	QM400
10:116986178	2:159430906	SHTN1--BAZ2B	1	QM332
10:117280604	16:2933722	PDZD8--FLYWCH1	1	QM203
10:117283443	19:32879185	PDZD8--CEP89	1	QM286
10:117548675	15:48336048	EMX2--DUT	1	QM156
10:117548789	11:6614593	EMX2--TPP1	1	QM182
10:117548907	1:45003102	EMX2--HECTD3	1	QM344
10:117549366	12:6839719	EMX2--P3H3	1	QM387
10:118309537	1:116400876	FAM204A--ATP1A1	1	QM130
10:118310735	6:43528146	FAM204A--XPO5	1	QM117
10:11866603	5:171390053	PROSER2--NPM1	1	QM402
10:11866648	9:125236733	PROSER2--HSPA5	1	QM269
10:118686005	17:28750440	CACUL1--TRAF4	1	QM403
10:119033819	17:21000230	EIF3A--USP22	1	QM73
10:119036030	9:136980183	EIF3A--PTGDS	1	QM261
10:119036032	4:72281586	EIF3A--ADAMTS3	1	QM192
10:119036032	9:3219826	EIF3A--RFX3	1	QM35
10:119036088	3:13637711	EIF3A--FBLN2	1	QM46
10:119036088	6:167340497	EIF3A--TTLL2	1	QM388
10:119036151	21:25725348	EIF3A--ATP5PF	1	QM291
10:119036158	16:67174623	EIF3A--NOL3	1	QM104
10:119036216	6:43008410	EIF3A--PPP2R5D	1	QM378
10:119037181	16:67870799	EIF3A--NUTF2	1	QM345
10:119038237	4:48420353	EIF3A--SLAIN2	1	QM369
10:119038238	14:90269424	EIF3A--PSMC1	1	QM403
10:119038259	3:136152016	EIF3A--MSL2	1	QM169
10:119038315	5:123023828	EIF3A--PPIC	1	QM327
10:119038424	X:153715690	EIF3A--BCAP31	1	QM153
10:119038430	6:17556360	EIF3A--CAP2	1	QM266
10:119041993	17:39723571	EIF3A--ERBB2	1	QM390
10:119041993	4:101024294	EIF3A--PPP3CA	1	QM292
10:119042062	3:64515843	EIF3A--ADAMTS9	1	QM368
10:119042106	9:18795395	EIF3A--ADAMTSL1	1	QM200
10:119042630	6:85491976	EIF3A--NT5E	1	QM406
10:119042643	7:128662847	EIF3A--CICP14(4056)/AC018638.7(4196)	1	QM262
10:119042736	19:38632603	EIF3A--EIF3K	1	QM227
10:119044056	11:120486360	EIF3A--ARHGEF12	1	QM179
10:119044056	20:25300362	EIF3A--ABHD12	1	QM420
10:119044085	19:37392360	EIF3A--ZNF527	1	QM112
10:119044115	12:57822744	EIF3A--CTDSP2	1	QM411
10:119050547	16:14886761	EIF3A--NOMO1	1	QM211
10:119050555	22:36286845	EIF3A--MYH9	1	QM192
10:119051198	4:6621415	EIF3A--MAN2B2	1	QM274
10:119051199	4:75529489	EIF3A--THAP6	1	QM406
10:119051199	4:82424883	EIF3A--HNRNPDL	1	QM300
10:119051200	1:67408592	EIF3A--SERBP1	1	QM291
10:119051201	3:52707723	EIF3A--SPCS1	1	QM326
10:119051249	16:11181416	EIF3A--CLEC16A	1	QM72
10:119057950	11:10778678	EIF3A--CTR9	1	QM72
10:119058190	20:35627415	EIF3A--CPNE1	1	QM272
10:119059274	9:131496858	EIF3A--SNORD62B(6287)/AL358781.1(621)	1	QM335
10:119059285	2:112380886	EIF3A--RGPD8	1	QM182
10:119059603	14:77427030	EIF3A--VIPAS39	1	QM400
10:119059604	9:130886738	EIF3A--ABL1	1	QM137
10:119065546	3:47850855	EIF3A--MAP4	1	QM308
10:119072892	21:18858111	EIF3A--PPIAP22	1	QM314
10:119072989	7:77607233	EIF3A--PTPN12	1	QM117
10:119117667	11:111729643	DENND10--SIK2	1	QM348
10:119160916	9:77721498	SFXN4--GNAQ	1	QM400
10:119162341	9:110873785	SFXN4--LPAR1	1	QM381
10:119169240	12:56714687	PRDX3--NACA	1	QM153
10:119177029	3:189894204	PRDX3--TP63	1	QM229
10:119380927	19:33797389	GRK5--KCTD15	1	QM360
10:119380928	22:42511131	GRK5--RRP7A	1	QM400
10:119380928	22:42511131	GRK5--SERHL	1	QM400
10:119380928	5:172656558	GRK5--AC027309.2	1	QM157
10:119436843	12:6328938	GRK5--TNFRSF1A	1	QM268
10:119442090	14:94055145	GRK5--DDX24	1	QM400
10:119448258	19:49196848	GRK5--TRPM4	1	QM255
10:119453274	1:237603163	GRK5--RYR2	1	QM299
10:119455277	10:80159197	GRK5--ANXA11	1	QM183
10:119455279	17:15491806	GRK5--CDRT4(16078)/TVP23C(10458)	1	QM420
10:119455370	16:8899647	GRK5--USP7	1	QM263
10:119455569	6:33065284	GRK5--HLA-DPA1	1	QM411
10:119455570	2:86144089	GRK5--IMMT	1	QM262
10:119455584	15:44715547	GRK5--B2M	1	QM420
10:119500020	22:46243018	RGS10--PPARA	1	QM384
10:119515524	3:114314656	RGS10--ZBTB20	1	QM384
10:119526031	19:9162822	RGS10--ZNF317	1	QM292
10:119573617	2:216194921	TIAL1--XRCC5	1	QM14
10:119574202	12:132841377	TIAL1--CHFR	1	QM121
10:119575765	7:6689352	TIAL1--ZNF12	1	QM269
10:119580785	11:3827896	TIAL1--RHOG	1	QM159
10:119581921	1:8861361	TIAL1--ENO1	1	QM411
10:119581989	5:15939283	TIAL1--FBXL7	1	QM153
10:119599420	6:56651243	TIAL1(2391)/RAD1P1(21648)--DST	1	QM308
10:11964007	15:72199464	UPF2--PKM	1	QM169
10:119663265	11:72696629	BAG3--ARAP1	1	QM89
10:119676968	X:154887811	BAG3--F8A1	1	QM269
10:119677092	19:11449075	BAG3--PRKCSH	1	QM118
10:119677205	15:89834547	BAG3--AP3S2	1	QM327
10:119677676	16:66563089	BAG3--CKLF	1	QM337
10:119677720	17:42498360	BAG3--ATP6V0A1	1	QM420
10:119677737	20:4024466	BAG3--FTLP3(22)/RPL21P2(35167)	1	QM337
10:119677741	15:90277523	BAG3--NGRN(1745)/AC091167.3(4325)	1	QM258
10:119677763	11:134243215	BAG3--VPS26B	1	QM403
10:119828782	17:42316889	INPP5F--STAT3	1	QM385
10:119834510	6:36601150	MCMBP--SRSF3	1	QM344
10:119835623	22:18923181	MCMBP--PRODH	1	QM269
10:119842501	12:91153190	MCMBP--DCN	1	QM153
10:119847613	17:49404959	MCMBP--PHB	1	QM335
10:119847613	5:138561723	MCMBP--HSPA9	1	QM329
10:119892945	19:1925687	SEC23IP--SCAMP4	1	QM240
10:119912145	11:644654	SEC23IP--DEAF1	1	QM292
10:119915814	6:113861551	SEC23IP--MARCKS	1	QM313
10:119941360	5:93620601	SEC23IP--FAM172A	1	QM153
10:119941538	11:65646221	SEC23IP--SIPA1	1	QM297
10:12019295	22:29053903	UPF2--ZNRF3	1	QM352
10:120860220	15:25560974	WDR11--LINC02250	1	QM341
10:120867171	14:69380503	WDR11--ERH	1	QM202
10:120886699	2:138276594	WDR11--LINC01832(169416)/RPL15P5(1980)	1	QM345
10:120889176	14:70326448	WDR11--COX16	1	QM218
10:120889184	15:42724240	WDR11--CDAN1	1	QM269
10:120890009	16:9111921	WDR11--AC087190.3	1	QM227
10:120890009	16:9111921	WDR11--C16orf72	1	QM227
10:120890888	15:72199391	WDR11--PKM	1	QM240
10:120890888	15:99136530	WDR11--TTC23	1	QM225
10:120904810	16:30888930	WDR11--BCL7C	1	QM146
10:120905414	7:22813191	WDR11--TOMM7	1	QM396
10:120905417	2:172505033	WDR11--ITGA6	1	QM313
10:120906856	10:96705568	WDR11--PIK3AP1	1	QM320
10:120908759	17:37630171	WDR11--DDX52	1	QM354
10:120908945	5:153993040	WDR11--FAM114A2	1	QM402
10:120909436	8:134565413	WDR11--ZFAT	1	QM266
10:120920678	15:68187540	WDR11(11154)/AC010998.1(4869)--PIAS1	1	QM377
10:120961807	17:50656701	WDR11--ABCC3	1	QM402
10:12113022	1:227003472	DHTKD1--CDC42BPA	1	QM253
10:12122942	5:138508814	DHTKD1--ETF1	1	QM378
10:121478438	19:44878809	FGFR2--NECTIN2	1	QM121
10:121478441	14:24304155	FGFR2--NOP9	1	QM129
10:121478443	7:139345500	FGFR2--FMC1	1	QM171
10:121478812	17:49600517	FGFR2--SPOP	1	QM299
10:121478932	2:55811455	FGFR2--PNPT1(117592)/EFEMP1(54512)	1	QM138
10:121479056	20:4872056	FGFR2--SLC23A2	1	QM311
10:121482194	1:235167266	FGFR2--ARID4B	1	QM364
10:121482529	4:13474402	FGFR2--RAB28	1	QM228
10:121485393	15:78935085	FGFR2--CTSH	1	QM397
10:121485395	6:7882003	FGFR2--TXNDC5	1	QM153
10:121485437	15:64684489	FGFR2--ZNF609	1	QM411
10:121487997	1:110047791	FGFR2--STRIP1	1	QM340
10:121569306	X:10143188	FGFR2--WWC3	1	QM298
10:12172765	14:58647590	NUDT5--DACT1	1	QM43
10:12172767	10:17235877	NUDT5--VIM	1	QM121
10:12173716	2:54669501	NUDT5--SPTBN1	1	QM403
10:12186393	11:66337462	NUDT5--BRMS1	1	QM370
10:121959500	11:3827089	NSMCE4A--RHOG	1	QM351
10:121963239	14:74902879	NSMCE4A--DLST	1	QM313
10:12198777	12:94307313	CDC123--PLXNC1	1	QM313
10:12210023	16:67831354	CDC123--CENPT	1	QM227
10:12210322	15:66491017	CDC123--MAP2K1	1	QM390
10:122143671	7:2543229	TACC2--BRAT1	1	QM264
10:12215835	2:241235236	CDC123--HDLBP	1	QM271
10:122215454	8:89937074	TACC2--NBN	1	QM326
10:122237449	3:128629992	TACC2--RPN1	1	QM389
10:122242000	8:80520175	TACC2--ZBTB10	1	QM322
10:122254217	7:1541947	TACC2--MAFK	1	QM276
10:122431534	5:138556593	PLEKHA1--HSPA9	1	QM414
10:122431986	16:27364105	PLEKHA1--IL4R	1	QM395
10:122432068	19:50044671	PLEKHA1--ZNF473	1	QM324
10:122489572	16:70253379	HTRA1--AARS1	1	QM146
10:122489625	19:46388648	HTRA1--PPP5C	1	QM370
10:122489627	14:105978654	HTRA1--AC246787.1	1	QM361
10:122489627	14:105978654	HTRA1--IGH-@-ext	1	QM361
10:122489627	14:105978654	HTRA1--IGH@-ext	1	QM361
10:122507404	17:16061814	HTRA1--NCOR1	1	QM264
10:122508751	18:49044205	HTRA1--DYM	1	QM121
10:122508769	17:7390161	HTRA1--PLSCR3	1	QM268
10:122508769	3:120394868	HTRA1--FSTL1	1	QM361
10:122508770	19:55277819	HTRA1--HSPBP1	1	QM118
10:122508770	20:36045791	HTRA1--NORAD	1	QM314
10:122510153	6:19840412	HTRA1--ID4	1	QM345
10:122514430	14:55129261	HTRA1--LGALS3	1	QM129
10:122514464	1:118931784	HTRA1--TBX15	1	QM101
10:122514512	9:35700377	HTRA1--TLN1	1	QM173
10:122514595	19:985863	HTRA1--WDR18	1	QM240
10:122514687	3:8985342	HTRA1--SRGAP3	1	QM99
10:122514740	20:37228677	HTRA1--RPN2	1	QM240
10:122514808	1:203348279	HTRA1--FMOD	1	QM403
10:122514832	11:62728891	HTRA1--TTC9C	1	QM148
10:122514865	1:15066193	HTRA1--KAZN	1	QM263
10:122514888	2:171690146	HTRA1--DYNC1I2	1	QM410
10:122992169	17:64500151	IKZF5--DDX5	1	QM182
10:122992773	22:32394002	IKZF5--RTCB	1	QM354
10:123162691	11:674747	BUB3--DEAF1	1	QM245
10:123162822	10:110126418	BUB3--ADD3	1	QM397
10:123164069	2:241633551	BUB3--THAP4	1	QM339
10:123164088	1:156915135	BUB3--PEAR1	1	QM215
10:123165047	2:219466492	BUB3--SPEG	1	QM378
10:123165264	22:29291922	BUB3--EWSR1	1	QM405
10:123165337	10:5096557	BUB3--AKR1C3	1	QM242
10:123745727	11:72006265	CPXM2--NUMA1	1	QM381
10:123745766	15:49428743	CPXM2--FGF7	1	QM353
10:123745936	16:29985310	CPXM2--TAOK2	1	QM138
10:123745970	10:79316051	CPXM2--ZMIZ1	1	QM365
10:123746298	1:1751657	CPXM2--NADK	1	QM411
10:123746350	1:164851403	CPXM2--PBX1	1	QM121
10:123746869	15:74036181	CPXM2--PML	1	QM353
10:123770914	3:49681927	CPXM2--APEH	1	QM30
10:123862612	1:1752886	CPXM2--NADK	1	QM74
10:124008180	17:77500412	CHST15--SEPTIN9	1	QM373
10:124008661	19:20642668	CHST15--ZNF626	1	QM264
10:124009162	2:96254116	CHST15--TMEM127	1	QM390
10:124059132	12:56713191	CHST15--NACA	1	QM259
10:12435280	11:2394145	CAMK1D--CD81	1	QM61
10:124397843	19:38289138	OAT--SPINT2	1	QM381
10:124402971	5:93594026	OAT--NR2F1	1	QM129
10:124403800	12:27695379	OAT--PPFIBP1	1	QM377
10:124405436	1:91699087	OAT--TGFBR3	1	QM341
10:124405471	1:226065658	OAT--H3-3A	1	QM117
10:124517271	10:110898961	LHPP--PDCD4	1	QM259
10:124580979	14:100123567	LHPP--EVL	1	QM230
10:124613413	19:49635595	LHPP--RRAS	1	QM129
10:124613603	22:37972488	LHPP--SOX10	1	QM410
10:124613780	1:109403619	LHPP--PSMA5	1	QM403
10:124614242	1:206648896	LHPP--DYRK3	1	QM336
10:124619600	2:200856966	FAM53B--CLK1	1	QM323
10:124620066	17:29549157	FAM53B--TAOK1	1	QM385
10:124835465	1:27408145	ABRAXAS2--WASF2	1	QM63
10:124966714	9:99153381	ZRANB1--TGFBR1	1	QM159
10:124983303	16:31184212	ZRANB1--FUS	1	QM107
10:124987903	7:4755368	CTBP2--FOXK1	1	QM377
10:124987903	7:4755368	ZRANB1--FOXK1	1	QM377
10:124988138	19:3578701	CTBP2--HMG20B	1	QM159
10:124988138	19:3578701	ZRANB1--HMG20B	1	QM159
10:124989457	5:134167242	CTBP2--SKP1	1	QM329
10:124989688	8:100709221	CTBP2--PABPC1	1	QM263
10:124993916	12:55953685	CTBP2--DGKA	1	QM153
10:125493403	6:73517854	RPS27P18(19471)/TEX36-AS1(80968)--EEF1A1	1	QM81
10:125494611	20:57652105	RPS27P18(20679)/TEX36-AS1(79760)--PMEPA1	1	QM81
10:12553356	10:65140380	CAMK1D--AL513321.2	1	QM47
10:125725838	8:117799837	EDRF1--EXT1	1	QM377
10:125729064	3:149968526	EDRF1--PFN2	1	QM202
10:125729479	2:202039644	EDRF1--FZD7(1203)/KIAA2012(33611)	1	QM195
10:125752913	6:87668358	EDRF1--ORC3(905)/AKIRIN2(6502)	1	QM325
10:125763572	3:40309937	EDRF1--EIF1B	1	QM159
10:125794968	1:151067455	UROS--MLLT11	1	QM403
10:125815053	7:36887672	UROS--ELMO1	1	QM331
10:125823720	8:86411676	BCCIP--WWP1	1	QM229
10:125823720	9:107485916	BCCIP--KLF4	1	QM74
10:125830651	6:167943166	BCCIP--AFDN	1	QM229
10:125833946	11:3827966	BCCIP--RHOG	1	QM219
10:125838208	2:95149080	DHX32--ZNF514	1	QM213
10:125842585	20:49280538	BCCIP--ZFAS1	1	QM182
10:125867131	19:58274387	DHX32--ZNF544	1	QM264
10:126013228	14:102050153	ADAM12--DYNC1H1	1	QM396
10:126013482	10:73800028	ADAM12--ZSWIM8	1	QM85
10:126014364	7:66592284	ADAM12--AC006001.3	1	QM173
10:126014583	1:33300215	ADAM12--ZNF362	1	QM222
10:126015029	1:41849227	ADAM12--HIVEP3	1	QM390
10:126043040	14:24377638	ADAM12--NFATC4	1	QM173
10:126043057	19:40583611	ADAM12--SHKBP1	1	QM402
10:126063685	22:41256280	ADAM12--RANGAP1	1	QM402
10:126063819	9:128332791	ADAM12--COQ4	1	QM262
10:126064251	19:45352328	ADAM12--ERCC2	1	QM381
10:126071478	17:16441095	ADAM12--SNHG29	1	QM230
10:12620159	14:100239867	CAMK1D--YY1	1	QM353
10:126319388	12:49558485	ADAM12--MCRS1	1	QM159
10:126326302	11:65893296	ADAM12--FOSL1	1	QM159
10:126330411	4:174262992	ADAM12--FBXO8	1	QM371
10:126389629	2:68293651	ADAM12(1174)/AL589787.2(3860)--CNRIP1	1	QM368
10:12672410	12:79590257	CAMK1D--PAWR	1	QM42
10:127031719	18:62195716	DOCK1--TNFRSF11A	1	QM111
10:127125602	X:30828429	DOCK1--TAB3	1	QM225
10:127451641	2:230167037	DOCK1--SP110	1	QM153
10:127451671	17:18245817	DOCK1--FLII	1	QM219
10:127741408	8:102253766	FOXI2(225)/BUB1P1(126473)--UBR5	1	QM354
10:12791183	12:98597858	CAMK1D--SLC25A3	1	QM400
10:128063179	10:98442001	PTPRE--HPS1	1	QM225
10:128070450	3:187077907	PTPRE--ST6GAL1	1	QM329
10:128071174	1:58657211	PTPRE--MYSM1	1	QM231
10:128073471	3:12583888	PTPRE--MKRN2	1	QM355
10:128073471	3:12583888	PTPRE--RAF1	1	QM355
10:128079696	14:69714723	PTPRE--SUSD6	1	QM325
10:128083648	6:109448393	PTPRE--MICAL1	1	QM129
10:128084693	12:26336168	PTPRE--ITPR2	1	QM336
10:128084706	22:29738440	PTPRE--ZMAT5	1	QM200
10:128085040	17:7244636	PTPRE--CTDNEP1	1	QM371
10:128085423	11:74848246	PTPRE--XRRA1	1	QM85
10:12826410	7:4799550	CAMK1D--RADIL	1	QM152
10:12833135	5:71643820	CAMK1D--MCCC2	1	QM271
10:12833143	8:98024185	CAMK1D--MATN2	1	QM297
10:12833865	10:93379874	CAMK1D--MYOF	1	QM289
10:12834630	1:111461124	CAMK1D--ATP5PB	1	QM117
10:12834903	19:7621035	CAMK1D--XAB2	1	QM230
10:12835141	4:76175853	CAMK1D--SCARB2	1	QM269
10:12835236	3:47827347	CAMK1D--DHX30	1	QM73
10:12896732	1:109923844	CCDC3--CSF1	1	QM202
10:12897909	17:76735156	CCDC3--SRSF2	1	QM406
10:129536359	11:205095	MGMT--BET1L	1	QM182
10:129708042	3:52451195	MGMT--TNNC1	1	QM414
10:129708042	6:100512787	MGMT--ASCC3	1	QM263
10:129708043	18:47838988	MGMT--SMAD2	1	QM411
10:129759286	10:130182559	MGMT--GLRX3	1	QM89
10:129766907	11:88294508	MGMT--CTSC	1	QM207
10:129767010	19:10317175	MGMT--RAVER1	1	QM159
10:129767083	12:53479407	MGMT--PCBP2	1	QM219
10:129838589	20:4699965	EBF3--PRNP	1	QM138
10:129843137	11:821743	EBF3--PNPLA2	1	QM104
10:130064182	12:57095495	C10orf143--NAB2	1	QM405
10:130064182	12:57095495	C10orf143--STAT6	1	QM405
10:130160949	10:112428091	GLRX3--ACSL5	1	QM299
10:130166679	13:75821551	GLRX3--LMO7	1	QM373
10:130175087	20:58910021	GLRX3--GNAS	1	QM390
10:130175087	2:42708936	GLRX3--MTA3	1	QM182
10:130179384	16:67611565	GLRX3--CTCF	1	QM153
10:131092622	6:73518103	TCERG1L--EEF1A1	1	QM73
10:131093175	10:32928214	TCERG1L--ITGB1	1	QM85
10:13125568	17:64360361	OPTN--PECAM1	1	QM371
10:13127868	4:4851436	OPTN--LINC01396(609)/MSX1(8229)	1	QM325
10:13133579	12:54395416	OPTN--ITGA5	1	QM331
10:131940098	6:160089916	PPP2R2D--IGF2R	1	QM327
10:131945459	3:52752191	PPP2R2D--NEK4	1	QM272
10:131955948	1:153949359	PPP2R2D--CRTC2	1	QM411
10:131955958	16:11868914	PPP2R2D--GSPT1	1	QM396
10:131956033	10:247409	PPP2R2D--ZMYND11	1	QM406
10:131967721	16:30604316	BNIP3--ZNF689	1	QM315
10:131970638	11:61790562	BNIP3--TMEM258	1	QM311
10:131970638	22:35740816	BNIP3--RBFOX2	1	QM153
10:131973050	7:157384926	BNIP3--DNAJB6	1	QM320
10:131973792	1:116404576	BNIP3--ATP1A1	1	QM299
10:131973792	1:116404576	BNIP3--ATP1A1-AS1	1	QM299
10:131973824	4:118744972	BNIP3--SEC24D	1	QM104
10:132196923	2:174799687	DPYSL4--CHN1	1	QM160
10:132222640	X:103587383	STK32C--TCEAL4	1	QM403
10:132323781	6:7584096	STK32C--DSP	1	QM327
10:132324088	2:63045410	STK32C--EHBP1	1	QM346
10:132749829	12:103943740	INPP5A--HSP90B1	1	QM378
10:132783262	7:2945955	INPP5A--CARD11	1	QM267
10:13317472	19:32918283	SEPHS1--CEP89	1	QM169
10:13317551	17:7910848	SEPHS1--CHD3	1	QM255
10:13322835	10:94234085	SEPHS1--PLCE1	1	QM89
10:133281273	17:78971778	TUBGCP2--LGALS3BP	1	QM202
10:133281273	4:2247845	TUBGCP2--MXD4	1	QM403
10:133281285	1:21822300	TUBGCP2--HSPG2	1	QM411
10:133281310	14:60285624	TUBGCP2--PPM1A	1	QM251
10:133288195	12:10701352	TUBGCP2--YBX3	1	QM259
10:133288906	8:30786307	TUBGCP2--PPP2CB	1	QM146
10:133289826	17:61408674	TUBGCP2--TBX2	1	QM153
10:133299505	8:47817563	TUBGCP2--PRKDC	1	QM267
10:133313073	2:237106312	ZNF511--COPS8(5838)/AC107079.1(16598)	1	QM276
10:133362555	2:100402653	ECHS1--CHST10	1	QM335
10:133362561	13:46127718	ECHS1--LCP1	1	QM396
10:133362751	17:76734560	ECHS1--SRSF2	1	QM220
10:133362836	1:186322367	ECHS1--TPR	1	QM298
10:133365976	2:219248470	ECHS1--STK16	1	QM282
10:133368923	19:35277467	ECHS1--USF2	1	QM271
10:133420344	19:47756707	MTG1--NOP53	1	QM181
10:133531734	8:38413374	CYP2E1--FGFR1	1	QM360
10:133538864	18:14100673	CYP2E1--ZNF519	1	QM200
10:13587150	14:73712542	PRPF18--PNMA1	1	QM390
10:13637743	19:15161040	AL157392.3--NOTCH3	1	QM235
10:13655456	19:2038098	AL157392.3--MKNK2	1	QM403
10:13664898	3:41239660	AL157392.3--CTNNB1	1	QM378
10:13664898	3:41239660	FRMD4A--CTNNB1	1	QM378
10:13693454	8:102412200	FRMD4A--UBR5	1	QM358
10:13921697	15:74619338	FRMD4A--CLK3	1	QM121
10:13974484	1:51465326	FRMD4A--EPS15	1	QM411
10:14017304	9:128613381	FRMD4A--SPTAN1	1	QM390
10:14071125	5:178148550	FRMD4A--RMND5B	1	QM198
10:14521875	20:58910885	FAM107B--GNAS	1	QM146
10:14846253	19:52797950	AC069544.1--ZNF28	1	QM282
10:14846274	3:61779624	AC069544.1--PTPRG	1	QM214
10:14846713	8:117799633	AC069544.1--EXT1	1	QM361
10:14867717	13:30463694	HSPA14--HMGB1	1	QM298
10:14867768	4:125492378	HSPA14--FAT4	1	QM240
10:15128424	19:34208928	NMT2--LSM14A	1	QM205
10:15672643	6:134174080	ITGA8--SGK1	1	QM233
10:15771808	20:44475940	ITGA8(51886)/MINDY3(6362)--TTPAL	1	QM364
10:15778289	1:11974651	MINDY3--PLOD1	1	QM269
10:15778594	11:108147615	MINDY3--AP002433.2	1	QM205
10:15779050	11:74171464	MINDY3--PPME1	1	QM160
10:15782157	14:100353859	MINDY3--WARS1	1	QM308
10:15786629	15:49128752	MINDY3--COPS2	1	QM286
10:15843212	3:58564326	MINDY3--FAM107A	1	QM420
10:15847923	17:7513948	MINDY3--POLR2A	1	QM73
10:16590785	2:127048634	RSU1--BIN1	1	QM268
10:16620062	1:161356683	RSU1--SDHC	1	QM365
10:16709496	12:8058578	RSU1--C3AR1	1	QM346
10:16754872	8:41263254	RSU1--SFRP1	1	QM402
10:16764479	14:96853074	RSU1--VRK1	1	QM406
10:16824064	11:111809772	CUBN--ALG9	1	QM268
10:16840330	19:9214853	CUBN--OR7D4	1	QM297
10:16840330	19:9233567	CUBN--OR7D4(13978)/OR7D1P(1577)	1	QM297
10:16877555	X:47226811	TRDMT1--CDK16	1	QM355
10:16938964	1:175018465	CUBN--MRPS14	1	QM329
10:16982484	12:65326826	CUBN--MSRB3	1	QM200
10:17229715	14:69953448	VIM--SMOC1	1	QM99
10:17229750	21:8398496	VIM--FP236383.3	1	QM73
10:17229798	14:23274438	VIM-AS1--HOMEZ	1	QM361
10:17229834	15:78921876	VIM-AS1--CTSH	1	QM361
10:17229868	1:46042473	VIM--PIK3R3	1	QM420
10:17229983	10:5894074	VIM--FBH1	1	QM138
10:17229983	12:57212164	VIM--LRP1	1	QM73
10:17229983	1:31919078	VIM--PTP4A2	1	QM112
10:17233637	8:68304802	VIM--C8orf34-AS1	1	QM327
10:17233667	17:63831507	VIM--PSMC5	1	QM420
10:17233680	11:62571593	VIM--EEF1G	1	QM129
10:17233680	19:36149969	VIM--CAPNS1	1	QM262
10:17233680	1:25783929	VIM--MAN1C1	1	QM365
10:17233680	9:35704480	VIM--TLN1	1	QM400
10:17233681	11:2131614	VIM--AC132217.2	1	QM420
10:17233681	11:2131614	VIM--IGF2	1	QM420
10:17233681	1:145993655	VIM--TXNIP	1	QM327
10:17233681	9:136981577	VIM--PTGDS	1	QM341
10:17233682	19:3985449	VIM--EEF2	1	QM77
10:17233682	9:123380137	VIM--CRB2	1	QM387
10:17233682	9:123380137	VIM--DENND1A	1	QM387
10:17233683	16:67811112	VIM--TSNAXIP1	1	QM337
10:17233683	20:50123936	VIM--PEDS1	1	QM173
10:17233683	21:8399631	VIM--FP236383.3	1	QM327
10:17233683	9:136978991	VIM--PTGDS	1	QM341
10:17233683	X:23783986	VIM--SAT1	1	QM361
10:17233684	1:153974622	VIM--JTB	1	QM405
10:17233802	8:117799899	AL133415.1--EXT1	1	QM289
10:17233918	11:252515	VIM--PSMD13	1	QM73
10:17233930	17:31873707	VIM--UTP6	1	QM101
10:17233931	19:2476236	VIM--GADD45B	1	QM361
10:17234801	19:9829967	VIM--UBL5	1	QM327
10:17234817	16:28590389	VIM--SGF29	1	QM401
10:17234818	20:56368125	VIM--FAM210B	1	QM396
10:17234819	7:104126483	VIM--ORC5	1	QM148
10:17235206	13:45340785	VIM--TPT1	1	QM269
10:17235217	11:2129486	VIM--IGF2	1	QM73
10:17235259	2:28411929	VIM--FOSL2	1	QM287
10:17235260	5:150405182	VIM--CD74	1	QM121
10:17235272	16:56683958	VIM--MT1X	1	QM277
10:17235330	17:81512113	VIM--ACTG1	1	QM72
10:17235354	2:182201559	VIM--PDE1A	1	QM160
10:17235387	11:120486644	VIM--ARHGEF12	1	QM320
10:17235387	11:47162021	VIM--C11orf49	1	QM401
10:17235387	14:75279983	VIM--FOS	1	QM171
10:17235387	1:84237814	VIM--PRKACB	1	QM298
10:17235388	1:632183	VIM--MTCO1P12	1	QM381
10:17235388	20:34290853	VIM--AHCY	1	QM169
10:17235388	7:5527314	VIM--ACTB	1	QM146
10:17235389	11:62560114	VIM--EEF1G	1	QM171
10:17235389	12:124913129	VIM--UBC	1	QM402
10:17235389	14:54424855	VIM--CNIH1	1	QM410
10:17235389	2:216674927	VIM--IGFBP5	1	QM323
10:17235389	4:86799146	VIM--PTPN13	1	QM240
10:17235389	6:31535454	VIM--DDX39B	1	QM262
10:17235389	6:73517826	VIM--EEF1A1	1	QM146
10:17235389	8:27605174	VIM--CLU	1	QM401
10:17235389	9:128940701	VIM--PHYHD1	1	QM121
10:17235390	17:39730479	VIM--MIEN1	1	QM68
10:17235390	1:37455118	VIM--LINC01137	1	QM121
10:17235390	5:55944800	VIM--IL6ST	1	QM173
10:17235390	9:136980220	VIM--PTGDS	1	QM138
10:17235390	9:21005231	VIM--HACD4	1	QM299
10:17235391	17:28756889	VIM--FAM222B	1	QM420
10:17235391	5:173164187	VIM--BNIP1	1	QM121
10:17235887	10:102815733	VIM--WBP1L	1	QM282
10:17235887	12:111791316	VIM--ALDH2	1	QM173
10:17235887	12:124913139	VIM--UBC	1	QM200
10:17235887	12:5948939	VIM--VWF	1	QM277
10:17235887	12:6537740	VIM--GAPDH	1	QM402
10:17235887	12:7070672	VIM--C1S	1	QM173
10:17235887	15:64683408	VIM--ZNF609	1	QM384
10:17235887	16:28388085	VIM--EIF3CL	1	QM420
10:17235887	1:633984	VIM--MTATP6P1	1	QM169
10:17235887	1:91387454	VIM--HFM1	1	QM289
10:17235887	2:61503067	VIM--XPO1	1	QM148
10:17235887	3:148991566	VIM--GYG1	1	QM73
10:17235887	3:49535427	VIM--DAG1	1	QM116
10:17235888	X:54811062	VIM--MAGED2	1	QM361
10:17235889	19:35629633	VIM--RBM42	1	QM405
10:17235889	3:133777115	VIM--TF	1	QM384
10:17235889	4:1211716	VIM--CTBP1	1	QM121
10:17235889	9:136979946	VIM--PTGDS	1	QM341
10:17235890	10:24671357	VIM--ARHGAP21	1	QM401
10:17236330	21:8392681	VIM--FP236383.3	1	QM298
10:17236334	12:52950750	VIM--KRT18	1	QM331
10:17236352	15:66328972	VIM--DIS3L	1	QM148
10:17236355	12:76050653	VIM--NAP1L1	1	QM129
10:17236357	21:8400700	VIM--FP236383.3	1	QM401
10:17236359	1:65622904	VIM--LEPR	1	QM346
10:17236377	10:71816599	VIM--PSAP	1	QM121
10:17236377	13:45340084	VIM--TPT1	1	QM388
10:17236377	16:31060996	VIM--AC135050.1	1	QM308
10:17236377	16:31060996	VIM--ZNF668	1	QM308
10:17236377	17:81843286	VIM--AC145207.3	1	QM336
10:17236377	17:81843286	VIM--P4HB	1	QM336
10:17236377	19:12792711	VIM--JUNB	1	QM197
10:17236377	19:49526125	VIM--FCGRT	1	QM320
10:17236377	20:4822383	VIM--RASSF2	1	QM169
10:17236377	21:8210893	VIM--FP671120.6	1	QM148
10:17236377	22:32862790	VIM--TIMP3	1	QM401
10:17236377	22:39521568	VIM--ATF4	1	QM173
10:17236377	3:52399661	VIM--DNAH1	1	QM232
10:17236377	5:150402158	VIM--CD74	1	QM420
10:17236377	5:170082935	VIM--DOCK2	1	QM173
10:17236377	8:27598139	VIM--CLU	1	QM365
10:17236377	X:135032929	VIM--RTL8C	1	QM169
10:17236378	19:10115775	VIM--EIF3G	1	QM261
10:17236378	22:35838406	VIM--RBFOX2	1	QM146
10:17236379	1:212445851	VIM--NENF	1	QM156
10:17236379	9:136980255	VIM--PTGDS	1	QM406
10:17236380	11:66605486	VIM--CCS	1	QM405
10:17236380	15:71780564	VIM--THSD4	1	QM381
10:17236380	16:83812720	VIM--HSBP1	1	QM403
10:17237260	19:9828836	VIM--UBL5	1	QM148
10:17237262	19:40371671	VIM--PLD3	1	QM268
10:17237279	5:143399826	VIM--NR3C1	1	QM365
10:17237280	15:64168470	VIM--CSNK1G1	1	QM353
10:17237288	20:37232296	VIM--RPN2	1	QM327
10:17237309	3:179624372	VIM--NDUFB5	1	QM136
10:17237313	6:85507290	VIM--SNX14	1	QM43
10:17237321	20:46014372	VIM--MMP9	1	QM175
10:17237321	5:171387935	VIM--NPM1	1	QM388
10:17237343	1:153982443	VIM--RAB13	1	QM327
10:17237343	4:86796872	VIM--PTPN13	1	QM345
10:17237351	3:184144100	VIM--EIF2B5	1	QM249
10:17237372	9:68970186	VIM--PIP5K1B	1	QM331
10:17237423	7:99396313	VIM--PDAP1	1	QM308
10:17237435	2:239307524	VIM--HDAC4	1	QM189
10:17237436	1:19419748	VIM--CAPZB	1	QM373
10:17237542	1:225412564	VIM--LBR	1	QM136
10:17680977	X:154779332	STAM--MPP1	1	QM346
10:17693312	19:50376478	STAM--NR1H2	1	QM206
10:17714917	4:86764593	STAM--PTPN13	1	QM286
10:17826882	20:17619728	MRC1--RRBP1	1	QM396
10:17827604	19:45180376	MRC1--BLOC1S3	1	QM361
10:17861502	11:134375173	MRC1--GLB1L2	1	QM173
10:17865439	17:76734562	AC069023.1--SRSF2	1	QM395
10:17877965	6:117999092	MRC1--AL450405.1	1	QM138
10:17879822	21:46560482	MRC1--DIP2A	1	QM233
10:17898070	15:24978406	MRC1--SNRPN	1	QM400
10:17898127	9:33462370	MRC1--NOL6	1	QM400
10:17902121	19:47275597	MRC1--INAFM1	1	QM388
[truncated: 65,493 more rows]

## Sheet: SupplementaryTable6
Supplementary Table 6. Cox regressions.
Local freedom from recurrence	Univariate			Multivariate				Overall survival	Univariate			Multivariate
Characteristic	HR1	95% CI1	p-value	HR1	95% CI1	p-value		Characteristic	HR	95% CI	p-value	HR	95% CI	p-value
Fusion burden	0.98	0.94 - 1.02	0.26					Fusion burden	0.99	0.95 - 1.03	0.61
Maximum driver probability	2.73	1.48 - 5.04	0.001	1.48	0.76 - 2.90	0.2499		Maximum driver probability	1.99	1.02 - 3.87	0.042	0.49	0.22 - 1.08	0.0765
Sex								Age	1.04	1.02 - 1.06	<0.001	1.03	1.01 - 1.05	0.0039
F	—	—						Sex
M	2.11	1.33 - 3.35	0.001	1.48	0.91 - 2.41	0.1184		F	—	—
EOR								M	2.27	1.40 - 3.68	<0.001	1.37	0.82 - 2.30	0.2272
GTR	—	—						EOR
STR	1.31	0.76 - 2.26	0.33					GTR	—	—
WHO 2021 grade								STR	1.38	0.77 - 2.47	0.28
1	—	—						WHO 2021 grade
2	4.14	2.36 - 7.24	<0.001	1.85	0.95 - 3.62	0.071		1	—	—
3	13.4	7.05 - 25.5	<0.001	2.79	1.13 - 6.88	0.0261		2	3.76	1.99 - 7.10	<0.001	2.06	0.97 - 4.40	0.0612
DNA methylation group								3	20.8	11.2 - 38.4	<0.001	7.05	2.86 - 17.37	<0.0001
Merlin-intact	—	—						DNA methylation group
Immune-enriched	2.7	1.21 - 6.03	0.016					Merlin-intact	—	—
Hypermitotic	8.67	4.07 - 18.5	<0.001					Immune-enriched	1.16	0.53 - 2.55	0.72
DNA methylation subgroup								Hypermitotic	5.59	2.87 - 10.9	<0.001
Merlin-intact	—	—						DNA methylation subgroup
Immune-enriched	2.41	1.12 - 5.22	0.025	1.87	0.84 - 4.16	0.1273		Merlin-intact	—	—
Hypermetabolic	5.25	2.45 - 11.2	<0.001	1.89	0.77 - 4.65	0.1648		Immune-enriched	1.16	0.53 - 2.55	0.72	0.93	0.41 - 2.11	0.8612
Proliferative	22.4	9.68 - 51.9	<0.001	3.3	1.01 - 10.72	0.0474		Hypermetabolic	3.48	1.68 - 7.18	<0.001	0.97	0.39 - 2.41	0.9526
Gene expression risk score	2.07	1.78 - 2.42	<0.001	1.47	1.15 - 1.90	0.0026		Proliferative	16.3	7.68 - 34.6	<0.001	2.2	0.73 - 6.58	0.1592
Gene expression risk strata								Gene expression risk score	2.08	1.77 - 2.44	<0.001	1.39	1.07 - 1.80	0.0129
Low	—	—						Gene expression risk strata
Intermediate	4.22	1.86 - 9.60	<0.001					Low	—	—
High	24.4	10.7 - 55.6	<0.001					Intermediate	1.67	0.81 - 3.47	0.17
1 HR = Hazard Ratio, CI = Confidence Interval								High	11.7	5.93 - 23.2	<0.001
